# Supplementary material for: 3-Chloro­phenyl benzoate
Source: Acta Crystallogr Sect E Struct Rep Online. 2008 Jul 26;64(Pt 8):o1587. doi: 10.1107/S1600536808022721 (PMC2962204; doi:10.1107/S1600536808022721)
Supplement: Supplementary file 2 [file e-64-o1587-Isup2.hkl]

# 
# h,k,l, Fc-squared, Fo-squared, sigma(Fo-squared) and status flag 
# 
data_I
_shelx_title ' E3 P-1' 
_shelx_refln_list_code          4 
_shelx_F_calc_maximum      103.47 
_exptl_crystal_F_000       240.00 
_reflns_d_resolution_high  0.8379 
 
loop_ 
 _symmetry_equiv_pos_as_xyz 
 'x, y, z' 
 '-x, -y, -z' 
 
_cell_length_a     6.0734 
_cell_length_b     8.3890 
_cell_length_c    11.7470 
_cell_angle_alpha 107.890 
_cell_angle_beta  102.980 
_cell_angle_gamma  93.250 
 
_shelx_F_squared_multiplier     1.000 
 
loop_ 
 _refln_index_h 
 _refln_index_k 
 _refln_index_l 
 _refln_F_squared_calc 
 _refln_F_squared_meas 
 _refln_F_squared_sigma 
 _refln_observed_status 
   1   0   0      309.71      315.34      2.43 o 
   2   0   0      629.01      633.11      5.04 o 
   3   0   0        1.09        0.81      0.08 o 
   4   0   0      116.71      127.15      0.95 o 
   5   0   0        1.86        1.73      0.12 o 
   6   0   0        0.00        0.08      0.15 o 
  -7   1   0        3.06        3.99      0.12 o 
  -6   1   0       13.79       13.97      0.34 o 
  -5   1   0       37.88       39.33      0.57 o 
  -4   1   0       92.79       89.08      0.76 o 
  -3   1   0       29.48       32.97      0.36 o 
  -2   1   0     1241.69     1278.19      8.13 o 
  -1   1   0      796.59      812.71      4.87 o 
   0   1   0       11.36       11.48      0.50 o 
   1   1   0      940.64      916.72      5.81 o 
   2   1   0      562.14      592.32      2.31 o 
   3   1   0        0.65        1.09      0.10 o 
   4   1   0        2.61        3.42      0.13 o 
   5   1   0        8.79        9.22      0.25 o 
   6   1   0        9.07       10.19      0.30 o 
  -7   2   0        5.06        4.91      0.15 o 
  -6   2   0        0.08        0.12      0.17 o 
  -5   2   0       90.77       91.67      0.89 o 
  -4   2   0      126.69      114.29      0.89 o 
  -3   2   0       34.32       30.63      0.36 o 
  -2   2   0        0.55        0.48      0.05 o 
  -1   2   0     1178.90     1106.33      6.97 o 
   0   2   0     1943.98     1597.29    116.50 o 
   1   2   0      131.21      124.04      0.68 o 
   2   2   0      166.97      171.11      0.94 o 
   3   2   0       23.61       17.29      0.31 o 
   4   2   0       81.36       90.76      0.84 o 
   5   2   0        7.10        8.33      0.25 o 
   6   2   0        9.21       10.24      0.27 o 
  -6   3   0       23.28       22.38      0.43 o 
  -5   3   0       63.53       63.82      0.74 o 
  -4   3   0       34.28       35.43      0.50 o 
  -3   3   0      513.23      547.88      2.40 o 
  -2   3   0      224.44      216.97      1.11 o 
  -1   3   0       13.58       14.05      0.21 o 
   0   3   0       33.18       25.16      0.75 o 
   1   3   0       71.04       75.29      0.57 o 
   2   3   0      102.10      104.65      0.76 o 
   3   3   0       74.51       72.31      0.69 o 
   4   3   0      120.13      124.39      1.04 o 
   5   3   0        0.31        0.49      0.10 o 
   6   3   0        5.20        4.94      0.15 o 
  -6   4   0        0.07        0.77      0.11 o 
  -5   4   0        1.05        0.98      0.12 o 
  -4   4   0       36.13       34.56      0.51 o 
  -3   4   0      223.69      235.31      1.37 o 
  -2   4   0      137.02      152.53      0.95 o 
  -1   4   0      126.42      119.57      0.80 o 
   0   4   0      634.18      674.62     50.83 o 
   1   4   0       60.91       44.44      0.50 o 
   2   4   0        0.06        0.25      0.08 o 
   3   4   0      250.14      243.41      1.54 o 
   4   4   0      481.19      525.41      2.70 o 
   5   4   0       33.47       34.87      0.50 o 
  -6   5   0        2.58        2.42      0.12 o 
  -5   5   0       82.53       73.04      0.77 o 
  -4   5   0       12.33        9.60      0.26 o 
  -3   5   0       89.67       82.59      0.79 o 
  -2   5   0       62.59       56.73      0.60 o 
  -1   5   0      172.18      201.19      1.26 o 
   0   5   0        0.77        1.19      0.34 o 
   1   5   0      104.41       94.02      0.84 o 
   2   5   0        2.03        2.53      0.14 o 
   3   5   0      127.62      126.72      1.09 o 
   4   5   0       25.59       27.68      0.47 o 
   5   5   0        2.16        2.68      0.11 o 
  -6   6   0        1.82        1.13      0.09 o 
  -5   6   0      104.24       89.86      0.82 o 
  -4   6   0       60.39       53.78      0.67 o 
  -3   6   0        0.52        0.55      0.12 o 
  -2   6   0        4.21        4.98      0.19 o 
  -1   6   0       97.36      116.57      1.00 o 
   0   6   0       33.90       38.61      4.97 o 
   1   6   0        0.60        0.31      0.10 o 
   2   6   0        3.71        4.52      0.17 o 
   3   6   0       27.22       26.48      0.47 o 
   4   6   0        5.62        6.43      0.17 o 
  -5   7   0       16.20       17.83      0.31 o 
  -4   7   0        2.93        3.00      0.13 o 
  -3   7   0      138.40      147.10      1.18 o 
  -2   7   0       10.31       10.98      0.33 o 
  -1   7   0       49.91       60.41      0.74 o 
   0   7   0        0.07        0.23      0.14 o 
   1   7   0      118.60       97.66      0.95 o 
   2   7   0        0.38        0.20      0.10 o 
   3   7   0        7.03        6.61      0.19 o 
   4   7   0        6.50        7.51      0.18 o 
  -4   8   0        0.31        0.37      0.09 o 
  -3   8   0        3.50        4.19      0.15 o 
  -2   8   0       13.99       15.16      0.35 o 
  -1   8   0       28.07       35.70      0.54 o 
   0   8   0       21.84       23.24      6.08 o 
   1   8   0        0.06        0.06      0.08 o 
   2   8   0       29.78       28.35      0.40 o 
  -3   9   0        1.02        1.23      0.09 o 
  -2   9   0        8.55       11.48      0.25 o 
  -1   9   0        4.68        5.84      0.17 o 
   0   9   0        2.94        2.79      0.83 o 
   1   9   0       11.88        9.98      0.21 o 
  -1  -9   1       15.11        9.99      0.22 o 
   0  -9   1        1.56        2.59      0.86 o 
   1  -9   1        9.07        9.09      0.25 o 
   2  -9   1       15.32       19.11      0.33 o 
   3  -9   1        7.22        8.07      0.21 o 
  -3  -8   1        0.91        0.59      0.07 o 
  -2  -8   1        7.08        6.52      0.20 o 
  -1  -8   1       23.33       16.15      0.36 o 
   0  -8   1       64.74       65.77     16.24 o 
   1  -8   1        0.28        0.47      0.12 o 
   2  -8   1      102.38      114.41      0.99 o 
   3  -8   1        9.33        9.42      0.25 o 
   4  -8   1       13.43       12.87      0.28 o 
  -4  -7   1       11.55       14.63      0.27 o 
  -3  -7   1        0.04        0.07      0.12 o 
  -2  -7   1        0.16        0.30      0.10 o 
  -1  -7   1       25.18       24.26      0.47 o 
   0  -7   1        3.88        3.32      0.62 o 
   1  -7   1      273.01      322.36      1.92 o 
   2  -7   1      495.25      567.32      2.85 o 
   3  -7   1       26.86       29.38      0.52 o 
   4  -7   1        8.79        7.90      0.24 o 
   5  -7   1       17.74       18.23      0.33 o 
  -5  -6   1        1.36        1.53      0.10 o 
  -4  -6   1        0.24        0.78      0.10 o 
  -3  -6   1        6.04        5.64      0.18 o 
  -2  -6   1       12.85       12.33      0.33 o 
  -1  -6   1      140.12      116.11      1.01 o 
   0  -6   1       83.26       94.44     12.89 o 
   1  -6   1      343.42      370.17      2.01 o 
   2  -6   1      287.12      294.87      1.75 o 
   3  -6   1        9.31       10.14      0.31 o 
   4  -6   1        5.23        3.68      0.16 o 
   5  -6   1        5.93        4.90      0.17 o 
   6  -6   1        7.22        6.90      0.18 o 
  -5  -5   1        2.79        3.51      0.13 o 
  -4  -5   1        2.88        2.88      0.16 o 
  -3  -5   1      360.50      356.42      2.06 o 
  -2  -5   1       76.41       69.75      0.73 o 
  -1  -5   1       63.18       60.74      0.64 o 
   0  -5   1        5.83        3.66      0.11 o 
   1  -5   1      158.82      177.42      1.14 o 
   2  -5   1        3.78        3.96      0.13 o 
   3  -5   1       43.55       38.70      0.53 o 
   4  -5   1        5.15        7.23      0.21 o 
   5  -5   1       21.25       19.18      0.41 o 
   6  -5   1        2.65        3.17      0.12 o 
  -6  -4   1       10.32       13.40      0.25 o 
  -5  -4   1       13.67       13.40      0.33 o 
  -4  -4   1       11.66       14.00      0.40 o 
  -3  -4   1        1.84        1.83      0.12 o 
  -2  -4   1      184.27      166.74      1.10 o 
  -1  -4   1      794.10      703.26      2.97 o 
   0  -4   1      180.45      184.24     12.41 o 
   1  -4   1      136.66      126.83      0.82 o 
   2  -4   1       17.45       13.64      0.26 o 
   3  -4   1      363.54      386.00      1.94 o 
   4  -4   1        5.13        4.73      0.17 o 
   5  -4   1       37.87       37.37      0.56 o 
   6  -4   1       68.00       61.13      0.64 o 
  -6  -3   1        0.15        0.28      0.08 o 
  -5  -3   1        0.80        0.92      0.12 o 
  -4  -3   1        1.68        2.79      0.14 o 
  -3  -3   1      341.75      340.67      1.79 o 
  -2  -3   1      103.16       99.72      0.72 o 
  -1  -3   1       11.96        9.97      0.19 o 
   0  -3   1      399.06      373.00     14.19 o 
   1  -3   1       16.99       21.73      0.25 o 
   2  -3   1      230.15      278.93      1.32 o 
   3  -3   1        3.41        2.59      0.11 o 
   4  -3   1      104.51       99.57      0.87 o 
   5  -3   1      146.49      139.47      1.14 o 
   6  -3   1       24.51       22.11      0.42 o 
  -6  -2   1        2.71        2.34      0.13 o 
  -5  -2   1        1.47        1.89      0.13 o 
  -4  -2   1       49.30       53.20      0.62 o 
  -3  -2   1        1.77        2.38      0.10 o 
  -2  -2   1       90.06       87.83      0.60 o 
  -1  -2   1      425.97      385.11      1.58 o 
   0  -2   1      156.77      125.60      1.18 o 
   1  -2   1       25.11       23.33      0.23 o 
   2  -2   1      120.79      117.22      0.67 o 
   3  -2   1      170.39      167.87      0.99 o 
   4  -2   1       66.43       61.77      0.64 o 
   5  -2   1      377.89      382.66      2.14 o 
   6  -2   1       24.32       22.61      0.42 o 
  -6  -1   1       71.03       72.67      0.75 o 
  -5  -1   1        0.25        0.30      0.10 o 
  -4  -1   1      147.97      155.16      1.08 o 
  -3  -1   1     2071.21     2413.68     15.48 o 
  -2  -1   1       36.54       35.11      0.32 o 
  -1  -1   1     1110.42     1009.69      6.28 o 
   0  -1   1     1195.72      889.10     33.46 o 
   1  -1   1     2517.98     2663.73     12.72 o 
   2  -1   1       51.97       59.33      0.42 o 
   3  -1   1      322.64      340.96      1.60 o 
   4  -1   1       56.34       60.73      0.63 o 
   5  -1   1        3.01        2.69      0.15 o 
   6  -1   1        7.33        8.59      0.24 o 
  -7   0   1        9.13        9.39      0.22 o 
  -6   0   1        8.16        9.02      0.25 o 
  -5   0   1       61.01       63.55      0.73 o 
  -4   0   1       21.27       29.16      0.43 o 
  -3   0   1        5.18        4.82      0.13 o 
  -2   0   1      531.81      518.23      4.39 o 
  -1   0   1     1749.34     1666.26      8.59 o 
   0   0   1      242.30      232.24      6.36 o 
   1   0   1     1155.13     1275.30      6.97 o 
   2   0   1      268.82      277.34      1.22 o 
   3   0   1      261.46      285.80      1.42 o 
   4   0   1      140.77      151.30      1.07 o 
   5   0   1       12.06       12.96      0.33 o 
   6   0   1        0.23        0.35      0.10 o 
  -7   1   1        9.28        9.05      0.22 o 
  -6   1   1       11.08       12.93      0.35 o 
  -5   1   1       18.07       18.02      0.40 o 
  -4   1   1      226.65      223.31      1.32 o 
  -3   1   1        0.33        0.75      0.07 o 
  -2   1   1      172.96      168.12      0.82 o 
  -1   1   1       19.02       19.34      0.18 o 
   0   1   1      108.78      105.23      9.02 o 
   1   1   1     1554.27     1504.92      8.74 o 
   2   1   1        5.51        7.18      0.16 o 
   3   1   1      123.98      122.69      0.84 o 
   4   1   1        0.38        1.16      0.11 o 
   5   1   1        0.88        1.14      0.12 o 
   6   1   1        5.63        5.09      0.16 o 
  -7   2   1        0.46        0.30      0.08 o 
  -6   2   1       62.52       62.85      0.73 o 
  -5   2   1       23.92       25.25      0.47 o 
  -4   2   1       19.59       21.23      0.37 o 
  -3   2   1       93.79       96.47      0.69 o 
  -2   2   1        2.00        3.44      0.10 o 
  -1   2   1       58.87       64.64      0.41 o 
   0   2   1       24.96       28.49      1.86 o 
   1   2   1      902.02      796.27      6.37 o 
   2   2   1       79.99       77.24      0.59 o 
   3   2   1        0.49        0.71      0.08 o 
   4   2   1       34.76       35.23      0.52 o 
   5   2   1        4.43        3.97      0.16 o 
   6   2   1        3.02        4.34      0.13 o 
  -7   3   1        1.30        1.55      0.09 o 
  -6   3   1      114.93      114.42      0.98 o 
  -5   3   1      140.18      139.54      1.13 o 
  -4   3   1        8.18        6.87      0.21 o 
  -3   3   1      789.77      845.75      3.41 o 
  -2   3   1      525.57      537.13      2.23 o 
  -1   3   1      377.56      380.10      1.64 o 
   0   3   1     1618.31     1588.95    103.11 o 
   1   3   1      981.52      911.04      3.57 o 
   2   3   1      347.33      349.22      1.74 o 
   3   3   1      102.30      102.66      0.88 o 
   4   3   1      235.42      240.33      1.58 o 
   5   3   1        1.40        2.55      0.15 o 
   6   3   1        4.07        4.06      0.13 o 
  -6   4   1        0.82        0.69      0.10 o 
  -5   4   1        5.15        4.72      0.17 o 
  -4   4   1       17.53       13.35      0.33 o 
  -3   4   1        0.22        0.35      0.08 o 
  -2   4   1      377.86      379.31      1.81 o 
  -1   4   1        0.45        1.12      0.08 o 
   0   4   1      547.35      582.57     38.28 o 
   1   4   1       61.98       52.87      0.56 o 
   2   4   1        0.38        0.87      0.10 o 
   3   4   1       35.88       37.24      0.55 o 
   4   4   1       28.42       30.42      0.52 o 
   5   4   1       15.28       15.14      0.33 o 
  -6   5   1        0.26        0.21      0.08 o 
  -5   5   1        1.62        1.61      0.12 o 
  -4   5   1       73.14       70.79      0.77 o 
  -3   5   1       98.67       97.69      0.87 o 
  -2   5   1       11.42       12.60      0.28 o 
  -1   5   1      107.80      124.00      0.95 o 
   0   5   1       59.77       61.40      5.86 o 
   1   5   1       32.72       27.25      0.45 o 
   2   5   1       66.36       65.07      0.74 o 
   3   5   1        0.11        0.08      0.18 o 
   4   5   1        7.82       10.38      0.29 o 
   5   5   1        2.71        3.94      0.12 o 
  -6   6   1        1.19        1.21      0.09 o 
  -5   6   1       17.87       16.85      0.35 o 
  -4   6   1        8.15        5.97      0.18 o 
  -3   6   1        5.90        5.76      0.19 o 
  -2   6   1      132.50      134.78      1.11 o 
  -1   6   1      177.53      218.13      1.47 o 
   0   6   1       74.26       80.21     10.73 o 
   1   6   1        0.89        0.99      0.11 o 
   2   6   1       37.38       35.84      0.56 o 
   3   6   1        3.41        3.64      0.14 o 
   4   6   1        4.44        4.08      0.12 o 
  -5   7   1        0.11        0.17      0.08 o 
  -4   7   1       14.46       13.82      0.33 o 
  -3   7   1       27.87       28.89      0.50 o 
  -2   7   1       19.97       23.87      0.47 o 
  -1   7   1       91.51      114.13      1.04 o 
   0   7   1       14.81       13.90      2.37 o 
   1   7   1      147.37      113.16      1.03 o 
   2   7   1        0.07        0.24      0.09 o 
   3   7   1       13.91       15.13      0.30 o 
  -4   8   1        4.52        5.19      0.16 o 
  -3   8   1       15.10       16.17      0.33 o 
  -2   8   1        2.92        3.49      0.14 o 
  -1   8   1       16.29       20.61      0.41 o 
   0   8   1        3.09        2.43      0.67 o 
   1   8   1        9.59        8.83      0.25 o 
   2   8   1       11.41        9.40      0.22 o 
  -2   9   1        1.14        1.55      0.09 o 
  -1   9   1        2.48        4.14      0.12 o 
   0   9   1       16.85       16.86      6.01 o 
  -2  -9   2        0.10       -0.01      0.09 o 
  -1  -9   2       28.66       21.79      0.34 o 
   0  -9   2        1.21        0.65      0.26 o 
   1  -9   2        0.25        0.80      0.23 o 
   2  -9   2        1.28        1.16      0.10 o 
   3  -9   2        0.84        1.34      0.10 o 
  -3  -8   2        7.71        7.59      0.21 o 
  -2  -8   2       29.07       26.61      0.43 o 
  -1  -8   2       14.55        9.86      0.29 o 
   0  -8   2       47.74       51.51     11.45 o 
   1  -8   2        2.55        3.31      0.16 o 
   2  -8   2      127.45      142.27      1.13 o 
   3  -8   2        1.12        1.05      0.12 o 
   4  -8   2       24.20       25.31      0.38 o 
  -4  -7   2       21.26       25.21      0.37 o 
  -3  -7   2        0.17        0.17      0.10 o 
  -2  -7   2       44.14       35.85      0.55 o 
  -1  -7   2       22.15       16.99      0.39 o 
   0  -7   2        1.66        1.82      0.21 o 
   1  -7   2        1.00        0.83      0.15 o 
   2  -7   2       12.61       13.04      0.38 o 
   3  -7   2       98.95      106.73      0.98 o 
   4  -7   2        6.25        6.19      0.18 o 
   5  -7   2        0.16        0.11      0.12 o 
  -5  -6   2        5.67        6.20      0.17 o 
  -4  -6   2       24.35       25.17      0.44 o 
  -3  -6   2        3.65        4.26      0.17 o 
  -2  -6   2        7.49        8.89      0.26 o 
  -1  -6   2       64.00       58.21      0.68 o 
   0  -6   2       33.88       40.11      4.84 o 
   1  -6   2        1.41        1.29      0.14 o 
   2  -6   2       31.54       36.28      0.54 o 
   3  -6   2       11.06        9.66      0.27 o 
   4  -6   2        2.15        2.20      0.15 o 
   5  -6   2        0.00        0.69      0.10 o 
  -5  -5   2       16.94       22.53      0.39 o 
  -4  -5   2       40.25       44.61      0.63 o 
  -3  -5   2      387.57      383.96      2.15 o 
  -2  -5   2        2.00        1.59      0.11 o 
  -1  -5   2      101.55       89.29      0.79 o 
   0  -5   2       43.14       35.37      2.90 o 
   1  -5   2        3.47        3.49      0.12 o 
   2  -5   2       78.55       76.89      0.71 o 
   3  -5   2      145.85      141.82      1.08 o 
   4  -5   2        5.07        6.44      0.19 o 
   5  -5   2        0.90        1.40      0.12 o 
   6  -5   2        8.40        8.74      0.24 o 
  -6  -4   2        4.33        5.29      0.16 o 
  -5  -4   2        1.56        2.17      0.14 o 
  -4  -4   2        8.73        8.59      0.26 o 
  -3  -4   2      127.64      126.62      1.01 o 
  -2  -4   2      252.09      228.41      1.33 o 
  -1  -4   2     1299.37     1154.97      9.98 o 
   0  -4   2       23.39       21.39      1.16 o 
   1  -4   2      275.16      279.61      1.39 o 
   2  -4   2      211.38      232.93      1.27 o 
   3  -4   2        2.48        1.13      0.10 o 
   4  -4   2       88.88       85.55      0.84 o 
   5  -4   2        3.82        4.40      0.17 o 
   6  -4   2       73.86       71.73      0.69 o 
  -6  -3   2        1.63        2.00      0.12 o 
  -5  -3   2       45.33       49.39      0.65 o 
  -4  -3   2        9.31       10.67      0.29 o 
  -3  -3   2      174.54      175.96      1.13 o 
  -2  -3   2      205.78      202.31      1.13 o 
  -1  -3   2     1092.85      954.30      7.80 o 
   0  -3   2      388.19      365.01     18.57 o 
   1  -3   2      385.30      334.96      1.47 o 
   2  -3   2      741.91      779.75      6.84 o 
   3  -3   2        0.04        0.26      0.08 o 
   4  -3   2        7.89        7.86      0.23 o 
   5  -3   2       25.58       27.58      0.48 o 
   6  -3   2        3.77        3.62      0.15 o 
  -6  -2   2       36.78       37.11      0.52 o 
  -5  -2   2       26.61       30.38      0.51 o 
  -4  -2   2        1.41        2.04      0.11 o 
  -3  -2   2      211.80      216.16      1.22 o 
  -2  -2   2      589.48      563.95      2.30 o 
  -1  -2   2       24.29       27.02      0.27 o 
   0  -2   2     1914.72     1599.36    104.39 o 
   1  -2   2     1424.11     1435.53      8.74 o 
   2  -2   2        3.57        5.46      0.14 o 
   3  -2   2       24.01       23.64      0.34 o 
   4  -2   2        6.40        6.89      0.22 o 
   5  -2   2        4.87        5.25      0.19 o 
   6  -2   2        1.31        1.27      0.11 o 
  -7  -1   2        5.29        4.27      0.12 o 
  -6  -1   2       21.35       22.40      0.42 o 
  -5  -1   2       10.68        9.47      0.26 o 
  -4  -1   2       17.37       13.11      0.30 o 
  -3  -1   2      148.89      168.02      0.99 o 
  -2  -1   2     1324.45     1339.04      9.01 o 
  -1  -1   2      108.79      107.32      0.55 o 
   0  -1   2        9.75        5.38      0.07 o 
   1  -1   2     4608.40     5160.81     23.15 o 
   2  -1   2      239.79      249.26      1.15 o 
   3  -1   2      555.89      583.62      2.49 o 
   4  -1   2        0.13        0.53      0.10 o 
   5  -1   2        4.00        4.35      0.17 o 
   6  -1   2       20.16       20.08      0.38 o 
  -7   0   2        0.55        0.65      0.08 o 
  -6   0   2       17.95       18.48      0.40 o 
  -5   0   2       33.17       37.19      0.55 o 
  -4   0   2      153.20      164.44      1.10 o 
  -3   0   2       27.99       24.08      0.31 o 
  -2   0   2      301.35      312.73      1.34 o 
  -1   0   2      649.29      643.43      4.56 o 
   0   0   2       40.20       36.75      0.76 o 
   1   0   2        8.69        4.97      0.10 o 
   2   0   2      439.05      481.17      1.96 o 
   3   0   2      185.45      221.56      1.23 o 
   4   0   2      115.53      116.70      0.95 o 
   5   0   2       12.54       12.78      0.34 o 
   6   0   2        0.27        0.41      0.09 o 
  -7   1   2        2.01        2.41      0.10 o 
  -6   1   2       10.07       10.26      0.28 o 
  -5   1   2        0.38        0.39      0.13 o 
  -4   1   2       25.20       24.92      0.39 o 
  -3   1   2        2.99        2.71      0.09 o 
  -2   1   2      202.65      203.09      0.97 o 
  -1   1   2      140.57      158.52      0.73 o 
   0   1   2      713.32      701.58     60.67 o 
   1   1   2        5.70        5.11      0.12 o 
   2   1   2     1335.18     1456.12     10.17 o 
   3   1   2      398.89      421.76      2.00 o 
   4   1   2       18.94       16.31      0.36 o 
   5   1   2       26.44       24.58      0.46 o 
   6   1   2       10.82       10.60      0.26 o 
  -7   2   2        3.02        2.82      0.10 o 
  -6   2   2      326.42      325.19      1.89 o 
  -5   2   2       74.16       74.66      0.79 o 
  -4   2   2      183.59      174.43      1.15 o 
  -3   2   2      149.31      141.83      0.90 o 
  -2   2   2     1450.00     1524.29     10.03 o 
  -1   2   2        2.91        3.63      0.10 o 
   0   2   2       86.21       85.66     10.46 o 
   1   2   2      863.02      795.22      3.06 o 
   2   2   2        2.53        3.04      0.10 o 
   3   2   2       30.63       29.63      0.43 o 
   4   2   2       27.03       29.92      0.50 o 
   5   2   2       72.81       71.88      0.77 o 
   6   2   2        0.51        0.53      0.08 o 
  -7   3   2       10.47        8.32      0.20 o 
  -6   3   2        0.57        0.67      0.12 o 
  -5   3   2      113.32      105.07      0.96 o 
  -4   3   2       19.85       20.69      0.38 o 
  -3   3   2       34.25       40.31      0.46 o 
  -2   3   2       16.85       16.92      0.26 o 
  -1   3   2      235.30      244.70      1.21 o 
   0   3   2        6.94       13.67      2.22 o 
   1   3   2       13.74       21.69      0.32 o 
   2   3   2      349.78      325.40      1.72 o 
   3   3   2       31.83       34.88      0.51 o 
   4   3   2       13.31       12.82      0.37 o 
   5   3   2       15.45       16.36      0.36 o 
  -6   4   2        2.90        2.99      0.12 o 
  -5   4   2        0.42        0.81      0.11 o 
  -4   4   2       60.90       54.91      0.65 o 
  -3   4   2        0.29        0.73      0.08 o 
  -2   4   2      329.95      319.88      1.63 o 
  -1   4   2        0.08        0.79      0.08 o 
   0   4   2      308.07      323.85     31.21 o 
   1   4   2       12.96        8.64      0.24 o 
   2   4   2       20.48       21.62      0.40 o 
   3   4   2       18.29       18.35      0.42 o 
   4   4   2        0.52        1.03      0.11 o 
   5   4   2        6.12        7.24      0.22 o 
  -6   5   2        7.31        6.17      0.18 o 
  -5   5   2        0.60        0.28      0.11 o 
  -4   5   2       61.04       54.32      0.67 o 
  -3   5   2        4.65        4.67      0.15 o 
  -2   5   2       56.55       57.94      0.63 o 
  -1   5   2       53.22       64.30      0.69 o 
   0   5   2       13.34       14.26      1.53 o 
   1   5   2      110.91       94.82      0.89 o 
   2   5   2       67.69       66.15      0.76 o 
   3   5   2        0.12        0.10      0.14 o 
   4   5   2        3.61        3.81      0.13 o 
  -5   6   2        1.18        0.95      0.10 o 
  -4   6   2        0.03        0.23      0.10 o 
  -3   6   2      148.37      139.87      1.12 o 
  -2   6   2      795.67      811.77      3.70 o 
  -1   6   2       62.49       76.81      0.82 o 
   0   6   2      156.57      164.94     24.17 o 
   1   6   2        1.12        0.66      0.12 o 
   2   6   2       56.39       48.37      0.64 o 
   3   6   2        8.32        5.95      0.17 o 
   4   6   2        0.50        0.36      0.07 o 
  -5   7   2       17.56       16.39      0.28 o 
  -4   7   2        2.37        2.56      0.12 o 
  -3   7   2      161.40      162.82      1.21 o 
  -2   7   2       24.85       30.80      0.51 o 
  -1   7   2       48.76       56.93      0.71 o 
   0   7   2        0.61        1.37      0.32 o 
   1   7   2        2.67        2.89      0.15 o 
   2   7   2        1.19        1.43      0.10 o 
   3   7   2        4.58        5.20      0.15 o 
  -4   8   2       12.60       14.59      0.26 o 
  -3   8   2       31.98       33.78      0.45 o 
  -2   8   2        0.11        0.28      0.09 o 
  -1   8   2       23.87       32.52      0.48 o 
   0   8   2        6.67        5.80      1.68 o 
   1   8   2        1.55        1.80      0.10 o 
   2   8   2        5.68        5.18      0.15 o 
  -2  -9   3        1.42        1.27      0.08 o 
  -1  -9   3       22.08       16.05      0.31 o 
   0  -9   3        8.13        7.32      1.97 o 
   1  -9   3       15.36       15.74      3.95 o 
   2  -9   3        0.06        0.03      0.13 o 
   3  -9   3       47.92       53.67      0.52 o 
  -3  -8   3       19.74       22.72      0.35 o 
  -2  -8   3        1.43        2.15      0.12 o 
  -1  -8   3        7.99        6.47      0.19 o 
   0  -8   3       74.30       79.71     18.54 o 
   1  -8   3        0.59        0.81      0.13 o 
   2  -8   3       42.59       48.86      0.64 o 
   3  -8   3        1.30        1.73      0.13 o 
   4  -8   3       47.40       50.03      0.53 o 
  -4  -7   3       21.07       23.08      0.37 o 
  -3  -7   3        6.78        6.19      0.19 o 
  -2  -7   3       16.54       15.93      0.38 o 
  -1  -7   3        0.09        0.45      0.10 o 
   0  -7   3        3.05        2.59      0.24 o 
   1  -7   3        9.96       10.28      0.29 o 
   2  -7   3       60.86       66.61      0.76 o 
   3  -7   3       17.27       19.56      0.42 o 
   4  -7   3        0.33        0.75      0.11 o 
   5  -7   3        0.11        0.42      0.08 o 
  -5  -6   3        5.47        6.67      0.18 o 
  -4  -6   3       38.26       42.38      0.58 o 
  -3  -6   3        2.83        2.63      0.17 o 
  -2  -6   3       14.59       12.28      0.34 o 
  -1  -6   3        3.19        2.38      0.13 o 
   0  -6   3        1.88        2.32      0.18 o 
   1  -6   3       24.72       29.95      0.47 o 
   2  -6   3       13.41       14.58      0.35 o 
   3  -6   3      116.81      114.91      1.03 o 
   4  -6   3       98.88       87.44      0.87 o 
   5  -6   3       11.66        9.05      0.26 o 
  -5  -5   3       35.99       42.75      0.55 o 
  -4  -5   3      330.13      360.95      2.09 o 
  -3  -5   3       80.61       82.48      0.84 o 
  -2  -5   3       48.62       50.25      0.60 o 
  -1  -5   3       74.35       67.93      0.67 o 
   0  -5   3      355.61      367.51     39.55 o 
   1  -5   3      276.13      283.75      1.55 o 
   2  -5   3       83.75       77.52      0.72 o 
   3  -5   3       16.21       19.77      0.40 o 
   4  -5   3      167.35      159.67      1.24 o 
   5  -5   3        9.02        8.00      0.24 o 
   6  -5   3        9.57       11.35      0.25 o 
  -6  -4   3        1.87        2.52      0.11 o 
  -5  -4   3       78.81       86.64      0.86 o 
  -4  -4   3       74.21       82.99      0.85 o 
  -3  -4   3       68.11       65.81      0.69 o 
  -2  -4   3       31.50       23.31      0.37 o 
  -1  -4   3      245.39      232.72      1.28 o 
   0  -4   3      433.10      407.45     33.01 o 
   1  -4   3       66.85       69.82      0.58 o 
   2  -4   3       22.17       20.22      0.33 o 
   3  -4   3       27.76       26.32      0.42 o 
   4  -4   3       66.53       61.74      0.71 o 
   5  -4   3        0.27        0.48      0.10 o 
   6  -4   3        1.04        0.53      0.10 o 
  -6  -3   3       10.96       12.65      0.31 o 
  -5  -3   3        4.58        5.14      0.18 o 
  -4  -3   3        1.11        1.11      0.12 o 
  -3  -3   3       70.01       81.06      0.72 o 
  -2  -3   3        3.50        2.15      0.09 o 
  -1  -3   3        3.57        2.15      0.08 o 
   0  -3   3        7.56        7.22      0.41 o 
   1  -3   3      307.87      283.06      1.33 o 
   2  -3   3      106.41      106.15      0.73 o 
   3  -3   3       23.75       23.64      0.37 o 
   4  -3   3        5.66        5.60      0.17 o 
   5  -3   3        9.02       10.10      0.28 o 
   6  -3   3        3.97        3.63      0.13 o 
  -6  -2   3        8.63        8.16      0.24 o 
  -5  -2   3       64.58       69.79      0.78 o 
  -4  -2   3        0.04        0.33      0.09 o 
  -3  -2   3      126.01      116.66      0.83 o 
  -2  -2   3      295.03      310.45      1.44 o 
  -1  -2   3     1848.30     1691.15     10.87 o 
   0  -2   3     3224.74     2989.96    270.05 o 
   1  -2   3      675.85      670.15      5.45 o 
   2  -2   3        5.28        7.25      0.18 o 
   3  -2   3       73.64       62.78      0.60 o 
   4  -2   3       21.26       19.43      0.40 o 
   5  -2   3       36.63       37.02      0.55 o 
   6  -2   3        0.56        0.97      0.10 o 
  -7  -1   3        0.23        0.50      0.08 o 
  -6  -1   3       35.90       36.68      0.54 o 
  -5  -1   3        5.51        5.19      0.17 o 
  -4  -1   3        7.87       10.72      0.28 o 
  -3  -1   3       82.36       84.22      0.65 o 
  -2  -1   3      142.19      139.27      0.78 o 
  -1  -1   3     2142.20     2214.82     12.50 o 
   0  -1   3     5025.43     4620.97    402.99 o 
   1  -1   3     4453.49     5284.22     24.65 o 
   2  -1   3        9.92       12.18      0.22 o 
   3  -1   3      186.98      196.36      1.17 o 
   4  -1   3        9.04       10.86      0.31 o 
   5  -1   3       33.11       33.83      0.53 o 
   6  -1   3        0.26        0.49      0.10 o 
  -7   0   3        0.05       -0.08      0.11 o 
  -6   0   3        7.58        7.06      0.21 o 
  -5   0   3       17.15       17.67      0.38 o 
  -4   0   3       20.36       21.00      0.37 o 
  -3   0   3      338.91      340.61      1.61 o 
  -2   0   3      714.14      733.17      6.06 o 
  -1   0   3    10705.04    13230.17     55.01 o 
   0   0   3     1263.81     1276.20      5.55 o 
   1   0   3        3.53        3.73      0.11 o 
   2   0   3       19.70       26.00      0.31 o 
   3   0   3       70.73       78.75      0.68 o 
   4   0   3       19.04       18.34      0.38 o 
   5   0   3        5.17        6.46      0.20 o 
   6   0   3        2.83        3.22      0.12 o 
  -7   1   3        2.07        2.13      0.10 o 
  -6   1   3        2.72        3.34      0.17 o 
  -5   1   3      439.22      454.98      2.39 o 
  -4   1   3       56.98       57.87      0.61 o 
  -3   1   3      609.95      627.59      2.62 o 
  -2   1   3       19.58       18.95      0.25 o 
  -1   1   3       71.56       75.60      0.50 o 
   0   1   3       45.37       45.23      3.11 o 
   1   1   3      255.47      285.52      1.28 o 
   2   1   3        1.90        0.78      0.08 o 
   3   1   3        2.55        3.56      0.12 o 
   4   1   3       42.42       42.35      0.58 o 
   5   1   3        0.81        1.09      0.12 o 
   6   1   3        1.45        1.39      0.09 o 
  -7   2   3        2.33        1.85      0.10 o 
  -6   2   3       20.43       19.54      0.42 o 
  -5   2   3        0.98        1.18      0.14 o 
  -4   2   3      308.37      292.77      1.64 o 
  -3   2   3      112.84      128.31      0.86 o 
  -2   2   3     1310.62     1381.08      9.91 o 
  -1   2   3      481.47      481.47      1.97 o 
   0   2   3       20.50       21.16      2.17 o 
   1   2   3      244.49      227.53      1.18 o 
   2   2   3       10.03        4.79      0.15 o 
   3   2   3      166.21      166.44      1.16 o 
   4   2   3       71.57       78.83      0.82 o 
   5   2   3       71.79       75.42      0.76 o 
  -7   3   3        0.86        0.85      0.08 o 
  -6   3   3        5.80        7.18      0.22 o 
  -5   3   3       13.21       14.44      0.35 o 
  -4   3   3       45.17       41.47      0.54 o 
  -3   3   3      143.07      130.20      0.93 o 
  -2   3   3      120.00      136.10      0.86 o 
  -1   3   3       13.93       14.71      0.26 o 
   0   3   3      204.83      232.63     37.98 o 
   1   3   3       28.36       20.63      0.33 o 
   2   3   3       19.92       17.75      0.35 o 
   3   3   3        6.14        7.53      0.24 o 
   4   3   3        1.12        1.00      0.11 o 
   5   3   3       52.42       55.67      0.59 o 
  -6   4   3        3.26        2.73      0.12 o 
  -5   4   3       27.85       25.65      0.46 o 
  -4   4   3       25.41       23.42      0.43 o 
  -3   4   3        9.97        9.70      0.27 o 
  -2   4   3      141.11      137.77      0.96 o 
  -1   4   3        3.65       20.07      0.35 o 
   0   4   3       39.96       41.85      6.66 o 
   1   4   3        3.23        2.70      0.12 o 
   2   4   3      394.38      349.23      1.99 o 
   3   4   3      226.86      217.27      1.49 o 
   4   4   3        1.14        1.03      0.10 o 
   5   4   3        3.48        4.12      0.13 o 
  -6   5   3       35.58       32.36      0.41 o 
  -5   5   3       43.00       36.55      0.53 o 
  -4   5   3       68.13       59.97      0.70 o 
  -3   5   3       26.07       22.56      0.43 o 
  -2   5   3       90.97       89.79      0.82 o 
  -1   5   3      164.15      197.27      1.38 o 
   0   5   3      242.73      242.28     41.46 o 
   1   5   3       44.18       36.23      0.55 o 
   2   5   3      102.59       87.11      0.88 o 
   3   5   3       20.91       21.71      0.41 o 
   4   5   3        1.66        2.17      0.10 o 
  -5   6   3        7.61        7.52      0.23 o 
  -4   6   3       12.04       10.62      0.31 o 
  -3   6   3       18.91       19.09      0.40 o 
  -2   6   3        6.51        7.43      0.23 o 
  -1   6   3       20.65       27.21      0.52 o 
   0   6   3       25.59       27.16      4.89 o 
   1   6   3        0.97        0.96      0.12 o 
   2   6   3       90.94       81.41      0.81 o 
   3   6   3        0.42        0.72      0.09 o 
  -5   7   3       10.13        8.90      0.20 o 
  -4   7   3       14.36       12.39      0.29 o 
  -3   7   3        0.93        1.25      0.12 o 
  -2   7   3        0.35        0.55      0.12 o 
  -1   7   3        0.55        1.27      0.13 o 
   0   7   3       34.87       36.73      7.93 o 
   1   7   3        3.44        3.91      0.14 o 
   2   7   3        3.01        3.11      0.11 o 
  -3   8   3        0.04        0.33      0.08 o 
  -2   8   3       18.69       23.00      0.37 o 
  -1   8   3       21.17       29.42      0.43 o 
   0   8   3        3.32        3.63      0.90 o 
   1   8   3       10.74        9.91      0.21 o 
  -2  -9   4        5.14        3.93      0.12 o 
  -1  -9   4       16.31       13.21      0.29 o 
   0  -9   4       10.06        8.17      2.04 o 
   1  -9   4       68.86       67.96     18.04 o 
   2  -9   4       10.28       11.59      0.28 o 
   3  -9   4       34.75       36.39      0.42 o 
  -3  -8   4        3.23        3.96      0.13 o 
  -2  -8   4       12.15        9.08      0.24 o 
  -1  -8   4       27.46       20.81      0.42 o 
   0  -8   4        1.99        2.55      0.50 o 
   1  -8   4        0.16        0.30      0.12 o 
   2  -8   4        0.14        0.10      0.16 o 
   3  -8   4       30.28       31.33      0.48 o 
   4  -8   4        0.05        0.28      0.08 o 
  -4  -7   4        0.61        0.97      0.10 o 
  -3  -7   4       45.44       47.12      0.61 o 
  -2  -7   4        2.77        2.08      0.13 o 
  -1  -7   4        0.79        1.48      0.12 o 
   0  -7   4      192.04      189.46     33.56 o 
   1  -7   4      425.99      488.68      2.54 o 
   2  -7   4       17.11       21.07      0.44 o 
   3  -7   4        3.54        3.33      0.16 o 
   4  -7   4       28.73       27.43      0.45 o 
   5  -7   4        3.60        3.10      0.10 o 
  -5  -6   4        0.49        0.57      0.10 o 
  -4  -6   4       32.50       34.01      0.53 o 
  -3  -6   4       74.27       74.54      0.82 o 
  -2  -6   4      363.89      320.52      1.91 o 
  -1  -6   4       48.40       47.35      0.60 o 
   0  -6   4      332.90      329.44     51.72 o 
   1  -6   4       55.03       56.45      0.65 o 
   2  -6   4       10.59       17.29      0.38 o 
   3  -6   4        0.92        0.41      0.11 o 
   4  -6   4        9.52        9.46      0.26 o 
   5  -6   4       27.66       27.06      0.41 o 
  -6  -5   4        1.41        1.79      0.09 o 
  -5  -5   4        0.08        0.20      0.10 o 
  -4  -5   4       57.21       60.92      0.75 o 
  -3  -5   4      210.66      210.80      1.45 o 
  -2  -5   4       22.41       22.14      0.40 o 
  -1  -5   4       75.66       67.19      0.67 o 
   0  -5   4      387.80      395.51     48.08 o 
   1  -5   4        7.04        9.08      0.26 o 
   2  -5   4        9.17       10.55      0.28 o 
   3  -5   4        5.52        4.47      0.16 o 
   4  -5   4       52.29       53.89      0.69 o 
   5  -5   4       14.94       12.80      0.32 o 
  -6  -4   4        1.83        1.92      0.10 o 
  -5  -4   4        1.46        1.62      0.15 o 
  -4  -4   4        0.94        1.15      0.13 o 
  -3  -4   4       29.13       27.83      0.45 o 
  -2  -4   4      266.76      246.28      1.42 o 
  -1  -4   4        3.47        4.88      0.15 o 
   0  -4   4       81.61       70.23      4.20 o 
   1  -4   4       79.48       88.41      0.69 o 
   2  -4   4      166.53      175.95      1.12 o 
   3  -4   4        4.19        4.06      0.14 o 
   4  -4   4       14.49       14.34      0.36 o 
   5  -4   4        7.82        6.62      0.20 o 
   6  -4   4        1.43        1.14      0.09 o 
  -6  -3   4       12.94       13.10      0.31 o 
  -5  -3   4       42.43       40.91      0.60 o 
  -4  -3   4       98.36      107.60      0.95 o 
  -3  -3   4      163.35      186.55      1.19 o 
  -2  -3   4      158.07      151.21      0.96 o 
  -1  -3   4       18.80       18.83      0.28 o 
   0  -3   4        8.82       11.90      0.39 o 
   1  -3   4       61.03       48.25      0.45 o 
   2  -3   4      259.53      272.71      1.43 o 
   3  -3   4       66.81       64.09      0.65 o 
   4  -3   4      162.61      153.40      1.19 o 
   5  -3   4       82.08       70.77      0.77 o 
   6  -3   4        6.38        6.16      0.17 o 
  -7  -2   4        9.88        8.38      0.20 o 
  -6  -2   4        0.17        0.35      0.11 o 
  -5  -2   4       88.69       88.72      0.89 o 
  -4  -2   4        3.40        4.59      0.15 o 
  -3  -2   4       17.28       32.71      0.42 o 
  -2  -2   4      699.48      725.31      2.92 o 
  -1  -2   4      105.60       88.45      0.60 o 
   0  -2   4      605.33      534.18     23.76 o 
   1  -2   4      273.32      259.13      1.23 o 
   2  -2   4      818.13      887.60      3.50 o 
   3  -2   4       84.15       84.84      0.74 o 
   4  -2   4      544.25      552.32      2.74 o 
   5  -2   4        3.02        3.04      0.14 o 
   6  -2   4        2.08        1.91      0.10 o 
  -7  -1   4        8.87       10.33      0.23 o 
  -6  -1   4       12.85       12.78      0.34 o 
  -5  -1   4      108.62      113.32      1.01 o 
  -4  -1   4      403.24      425.50      2.15 o 
  -3  -1   4        0.40        0.27      0.08 o 
  -2  -1   4        3.57        5.90      0.16 o 
  -1  -1   4      428.93      404.83      1.72 o 
   0  -1   4      525.92      446.44      2.08 o 
   1  -1   4      245.71      250.27      1.18 o 
   2  -1   4       93.87       90.86      0.67 o 
   3  -1   4        6.26        5.20      0.16 o 
   4  -1   4       12.26       12.18      0.33 o 
   5  -1   4        3.49        4.19      0.16 o 
   6  -1   4        0.24        0.10      0.10 o 
  -7   0   4        5.15        5.87      0.17 o 
  -6   0   4       36.93       36.01      0.53 o 
  -5   0   4        0.34        0.66      0.12 o 
  -4   0   4       37.04       41.36      0.53 o 
  -3   0   4       89.54       92.01      0.70 o 
  -2   0   4        6.62        5.24      0.14 o 
  -1   0   4      647.62      671.59      2.63 o 
   0   0   4      403.44      392.71      8.70 o 
   1   0   4      217.52      208.16      1.05 o 
   2   0   4       34.08       37.14      0.41 o 
   3   0   4       14.69       14.34      0.31 o 
   4   0   4       26.00       27.87      0.47 o 
   5   0   4       14.54       15.05      0.35 o 
   6   0   4        0.44        0.62      0.08 o 
  -7   1   4       15.47       17.35      0.30 o 
  -6   1   4        4.68        4.47      0.17 o 
  -5   1   4      376.38      372.68      2.10 o 
  -4   1   4       25.10       25.24      0.42 o 
  -3   1   4      132.68      135.81      0.90 o 
  -2   1   4       39.41       44.64      0.43 o 
  -1   1   4      872.41      976.46      7.84 o 
   0   1   4      351.87      365.52     27.18 o 
   1   1   4       70.16       79.56      0.58 o 
   2   1   4      301.15      302.76      1.55 o 
   3   1   4        0.82        0.85      0.10 o 
   4   1   4        1.06        1.72      0.13 o 
   5   1   4        5.13        4.08      0.15 o 
  -7   2   4        3.74        3.87      0.12 o 
  -6   2   4       16.27       15.02      0.36 o 
  -5   2   4       49.23       44.91      0.62 o 
  -4   2   4      187.11      186.67      1.25 o 
  -3   2   4       67.06       81.67      0.69 o 
  -2   2   4      200.35      215.98      1.17 o 
  -1   2   4       47.95       57.42      0.52 o 
   0   2   4       63.84       59.24      6.67 o 
   1   2   4       23.73       17.85      0.29 o 
   2   2   4      100.91      106.89      0.84 o 
   3   2   4       40.06       37.83      0.53 o 
   4   2   4       52.92       54.08      0.67 o 
   5   2   4       32.16       34.98      0.47 o 
  -6   3   4       28.72       25.07      0.43 o 
  -5   3   4        0.55        0.60      0.11 o 
  -4   3   4      156.79      156.56      1.16 o 
  -3   3   4      130.66      129.78      0.96 o 
  -2   3   4       40.13       37.08      0.44 o 
  -1   3   4     1017.21     1042.17      4.06 o 
   0   3   4      248.27      255.96     43.66 o 
   1   3   4      114.02       96.82      0.80 o 
   2   3   4        0.46        0.66      0.09 o 
   3   3   4       65.84       60.87      0.71 o 
   4   3   4        0.08        0.30      0.09 o 
   5   3   4        0.14        0.35      0.08 o 
  -6   4   4       10.92        9.53      0.26 o 
  -5   4   4       42.57       38.21      0.55 o 
  -4   4   4        0.41        0.19      0.10 o 
  -3   4   4      129.84      120.41      0.96 o 
  -2   4   4       63.00       60.47      0.62 o 
  -1   4   4      365.26      406.75      2.11 o 
   0   4   4       48.03       53.34     11.35 o 
   1   4   4        0.62        0.98      0.10 o 
   2   4   4        0.26       -0.06      0.17 o 
   3   4   4       11.24       10.13      0.26 o 
   4   4   4        2.26        1.86      0.11 o 
  -6   5   4        1.52        1.09      0.09 o 
  -5   5   4       12.98       13.51      0.31 o 
  -4   5   4       65.18       63.35      0.71 o 
  -3   5   4        0.77        0.76      0.12 o 
  -2   5   4       28.29       28.66      0.47 o 
  -1   5   4      341.58      413.76      2.30 o 
   0   5   4       90.07       86.82     17.23 o 
   1   5   4       67.27       57.51      0.71 o 
   2   5   4        0.07       -0.04      0.17 o 
   3   5   4       18.87       19.52      0.37 o 
   4   5   4        1.43        2.09      0.10 o 
  -5   6   4        0.06       -0.03      0.12 o 
  -4   6   4        8.40        8.27      0.23 o 
  -3   6   4        3.90        3.63      0.16 o 
  -2   6   4       33.63       33.75      0.53 o 
  -1   6   4        1.17        2.11      0.15 o 
   0   6   4       18.73       18.27      3.57 o 
   1   6   4        1.87        1.82      0.11 o 
   2   6   4       17.07       14.72      0.33 o 
   3   6   4        5.42        4.67      0.14 o 
  -4   7   4        7.66        6.07      0.17 o 
  -3   7   4        5.95        5.83      0.19 o 
  -2   7   4       18.05       19.87      0.38 o 
  -1   7   4       16.23       20.54      0.40 o 
   0   7   4       66.41       67.47     15.56 o 
   1   7   4        0.10        0.34      0.08 o 
   2   7   4       11.95       13.03      0.24 o 
  -2   8   4       14.21       16.25      0.28 o 
  -1   8   4        2.28        3.74      0.12 o 
   0   8   4        8.85       10.43      0.22 o 
  -2  -9   5        3.36        3.83      0.12 o 
  -1  -9   5        0.36        0.59      0.09 o 
   0  -9   5        1.27        1.43      0.47 o 
   1  -9   5        1.73        2.54      0.62 o 
   2  -9   5        0.02        0.27      0.09 o 
   3  -9   5       29.92       30.61      0.37 o 
  -4  -8   5        0.57        0.39      0.08 o 
  -3  -8   5       19.22       20.02      0.35 o 
  -2  -8   5        5.31        4.27      0.15 o 
  -1  -8   5        1.91        2.20      0.12 o 
   0  -8   5        0.94        0.99      0.09 o 
   1  -8   5       26.70       30.46      0.51 o 
   2  -8   5        9.94        9.66      0.25 o 
   3  -8   5        6.42        7.81      0.22 o 
   4  -8   5        1.64        1.24      0.09 o 
  -4  -7   5        1.42        1.50      0.10 o 
  -3  -7   5      105.15       97.95      0.90 o 
  -2  -7   5        5.47        5.17      0.18 o 
  -1  -7   5        1.00        0.97      0.12 o 
   0  -7   5        4.10        4.04      0.59 o 
   1  -7   5      117.30      131.81      1.12 o 
   2  -7   5       31.86       34.92      0.55 o 
   3  -7   5       26.81       24.74      0.45 o 
   4  -7   5        6.30        6.08      0.18 o 
  -5  -6   5        0.23        0.04      0.12 o 
  -4  -6   5       16.20       18.88      0.40 o 
  -3  -6   5       94.87      100.14      0.95 o 
  -2  -6   5      295.94      278.22      1.73 o 
  -1  -6   5        7.97        8.31      0.24 o 
   0  -6   5       54.55       57.21      6.98 o 
   1  -6   5       27.61       31.62      0.50 o 
   2  -6   5        6.00        6.06      0.20 o 
   3  -6   5        1.33        1.57      0.14 o 
   4  -6   5        4.93        4.35      0.17 o 
   5  -6   5       10.74       12.21      0.28 o 
  -6  -5   5        5.17        6.06      0.17 o 
  -5  -5   5        0.25        0.61      0.11 o 
  -4  -5   5       29.72       30.03      0.52 o 
  -3  -5   5        1.64        1.49      0.14 o 
  -2  -5   5        1.90        3.54      0.14 o 
  -1  -5   5       11.07        6.73      0.19 o 
   0  -5   5       20.27       22.75      1.55 o 
   1  -5   5       96.82       96.44      0.83 o 
   2  -5   5       24.75       23.40      0.42 o 
   3  -5   5        8.99        6.87      0.19 o 
   4  -5   5       12.73       12.45      0.35 o 
   5  -5   5        2.12        1.82      0.11 o 
  -6  -4   5        1.14        0.72      0.10 o 
  -5  -4   5        0.17        0.16      0.19 o 
  -4  -4   5        4.53        5.94      0.19 o 
  -3  -4   5       63.02       64.33      0.70 o 
  -2  -4   5      550.83      535.38      2.51 o 
  -1  -4   5        0.30        0.42      0.08 o 
   0  -4   5      172.36      169.57     10.32 o 
   1  -4   5       57.57       65.14      0.61 o 
   2  -4   5       53.94       58.61      0.62 o 
   3  -4   5       25.63       22.46      0.43 o 
   4  -4   5       14.49       14.67      0.38 o 
   5  -4   5       10.90       11.64      0.31 o 
  -6  -3   5       74.05       73.76      0.72 o 
  -5  -3   5       38.27       35.50      0.56 o 
  -4  -3   5       58.81       66.09      0.73 o 
  -3  -3   5        6.11        5.71      0.17 o 
  -2  -3   5      506.73      493.88      2.27 o 
  -1  -3   5      226.64      211.55      1.17 o 
   0  -3   5      149.16      130.52      3.26 o 
   1  -3   5     1744.79     1743.47     12.81 o 
   2  -3   5      302.01      294.05      1.58 o 
   3  -3   5        2.78        2.56      0.13 o 
   4  -3   5       46.82       47.32      0.65 o 
   5  -3   5       19.17       18.37      0.38 o 
  -6  -2   5        4.81        6.86      0.19 o 
  -5  -2   5       22.54       22.25      0.45 o 
  -4  -2   5      124.80      126.96      1.02 o 
  -3  -2   5      141.18      130.55      0.94 o 
  -2  -2   5      171.73      186.59      1.09 o 
  -1  -2   5      261.62      234.52      1.21 o 
   0  -2   5       19.86       22.69      0.21 o 
   1  -2   5      109.35      112.85      0.75 o 
   2  -2   5      463.16      485.64      2.23 o 
   3  -2   5        0.45        0.08      0.16 o 
   4  -2   5       27.75       27.78      0.51 o 
   5  -2   5        0.89        0.97      0.11 o 
   6  -2   5        0.04        0.28      0.08 o 
  -7  -1   5        2.08        2.33      0.10 o 
  -6  -1   5        0.00        0.05      0.14 o 
  -5  -1   5       71.01       69.03      0.78 o 
  -4  -1   5        0.17        1.54      0.12 o 
  -3  -1   5      323.85      330.89      1.70 o 
  -2  -1   5       32.62       30.01      0.37 o 
  -1  -1   5      318.09      287.99      1.39 o 
   0  -1   5      260.20      238.41      5.91 o 
   1  -1   5       32.10       37.94      0.40 o 
   2  -1   5       88.40       78.56      0.67 o 
   3  -1   5        2.35        2.44      0.12 o 
   4  -1   5        0.08        0.04      0.15 o 
   5  -1   5       10.36        9.90      0.28 o 
  -7   0   5       18.57       20.62      0.31 o 
  -6   0   5       12.71       13.93      0.34 o 
  -5   0   5       13.15       13.21      0.36 o 
  -4   0   5      273.06      266.18      1.58 o 
  -3   0   5        1.35        2.88      0.12 o 
  -2   0   5       27.46       26.06      0.35 o 
  -1   0   5       80.75       91.68      0.67 o 
   0   0   5       13.19       10.45      0.40 o 
   1   0   5      462.97      480.88      2.09 o 
   2   0   5       98.69      115.97      0.85 o 
   3   0   5       32.14       29.34      0.47 o 
   4   0   5       32.52       31.04      0.51 o 
   5   0   5        3.50        4.69      0.16 o 
  -7   1   5       15.91       14.92      0.27 o 
  -6   1   5       29.81       27.92      0.47 o 
  -5   1   5       58.23       52.88      0.68 o 
  -4   1   5        2.95        3.09      0.15 o 
  -3   1   5      268.05      274.87      1.52 o 
  -2   1   5      246.68      279.63      1.45 o 
  -1   1   5     1102.71     1243.33     10.14 o 
   0   1   5        3.57        4.92      0.46 o 
   1   1   5      259.82      246.26      1.31 o 
   2   1   5      431.05      432.97      2.12 o 
   3   1   5        2.39        2.59      0.13 o 
   4   1   5       46.47       43.50      0.60 o 
   5   1   5       34.77       31.77      0.45 o 
  -7   2   5       55.33       50.29      0.47 o 
  -6   2   5        3.85        4.57      0.16 o 
  -5   2   5        0.29        0.60      0.12 o 
  -4   2   5       22.97       20.19      0.40 o 
  -3   2   5      179.97      190.75      1.22 o 
  -2   2   5       53.84       59.97      0.58 o 
  -1   2   5       34.55       33.48      0.44 o 
   0   2   5      246.16      242.52     30.32 o 
   1   2   5        0.10        0.19      0.07 o 
   2   2   5        2.57        3.30      0.13 o 
   3   2   5        2.79        2.33      0.12 o 
   4   2   5        1.32        2.12      0.12 o 
   5   2   5        0.27        0.22      0.09 o 
  -6   3   5       20.03       16.74      0.33 o 
  -5   3   5        0.46        0.09      0.15 o 
  -4   3   5        1.85        1.47      0.12 o 
  -3   3   5        2.45        3.22      0.14 o 
  -2   3   5       35.93       34.33      0.46 o 
  -1   3   5       94.84      105.63      0.89 o 
   0   3   5       78.77       76.59     13.61 o 
   1   3   5      126.56      105.51      0.89 o 
   2   3   5        2.90        3.23      0.15 o 
   3   3   5       13.30       11.10      0.32 o 
   4   3   5        0.24        1.06      0.10 o 
  -6   4   5        5.09        4.88      0.15 o 
  -5   4   5       14.37       14.02      0.33 o 
  -4   4   5        1.47        0.76      0.11 o 
  -3   4   5      185.87      172.87      1.24 o 
  -2   4   5       27.55       30.39      0.47 o 
  -1   4   5      166.27      185.23      1.36 o 
   0   4   5       55.49       54.15     10.77 o 
   1   4   5        0.85        1.20      0.11 o 
   2   4   5        0.31        0.17      0.13 o 
   3   4   5       12.21        9.53      0.28 o 
   4   4   5        1.42        1.90      0.10 o 
  -5   5   5       27.77       25.63      0.40 o 
  -4   5   5        0.95        1.70      0.12 o 
  -3   5   5        1.94        2.12      0.12 o 
  -2   5   5        7.16        9.24      0.26 o 
  -1   5   5      113.47      137.95      1.18 o 
   0   5   5       44.79       41.38     10.65 o 
   1   5   5       55.22       45.70      0.63 o 
   2   5   5        0.14       -0.14      0.14 o 
   3   5   5       16.83       15.43      0.29 o 
  -5   6   5        0.06        0.10      0.08 o 
  -4   6   5      131.99      114.58      0.89 o 
  -3   6   5      169.81      161.63      1.15 o 
  -2   6   5       12.94       11.18      0.31 o 
  -1   6   5        9.27       13.59      0.35 o 
   0   6   5        0.55        0.43      0.12 o 
   2   6   5        0.11       -0.01      0.10 o 
  -4   7   5       13.62       12.35      0.24 o 
  -3   7   5       48.49       49.84      0.51 o 
  -2   7   5        4.92        5.35      0.16 o 
  -1   7   5        0.39        0.08      0.15 o 
   0   7   5        1.96        3.80      0.13 o 
   1   7   5        4.91        3.79      0.11 o 
  -2  -9   6        2.64        2.72      0.10 o 
  -1  -9   6        0.55        0.41      0.08 o 
   0  -9   6        1.40        1.25      0.24 o 
   1  -9   6        1.30        1.54      0.34 o 
   2  -9   6        2.51        3.36      0.12 o 
  -4  -8   6        4.42        4.83      0.13 o 
  -3  -8   6        2.84        3.36      0.12 o 
  -2  -8   6       48.02       43.41      0.56 o 
  -1  -8   6        4.12        3.90      0.15 o 
   0  -8   6        2.17        2.33      0.43 o 
   1  -8   6       10.50       13.02      0.34 o 
   2  -8   6        3.25        3.29      0.15 o 
   3  -8   6       19.72       22.06      0.38 o 
  -4  -7   6        0.22        0.11      0.09 o 
  -3  -7   6       68.68       69.31      0.74 o 
  -2  -7   6        0.27        0.66      0.12 o 
  -1  -7   6       45.73       41.20      0.61 o 
   0  -7   6        5.58        6.00      0.80 o 
   1  -7   6      134.34      154.06      1.21 o 
   2  -7   6        0.11        0.00      0.17 o 
   3  -7   6       10.67        9.00      0.25 o 
   4  -7   6        1.18        2.25      0.12 o 
  -5  -6   6        0.18        0.10      0.08 o 
  -4  -6   6        5.54        4.85      0.17 o 
  -3  -6   6       17.56       19.07      0.42 o 
  -2  -6   6       50.45       46.37      0.62 o 
  -1  -6   6        4.59        5.05      0.17 o 
   0  -6   6        6.61        6.51      0.51 o 
   1  -6   6       44.19       48.13      0.62 o 
   2  -6   6       79.56       82.81      0.86 o 
   3  -6   6       79.54       76.02      0.81 o 
   4  -6   6       48.73       44.98      0.57 o 
   5  -6   6        5.30        5.88      0.16 o 
  -6  -5   6       19.36       19.05      0.28 o 
  -5  -5   6       33.81       38.09      0.53 o 
  -4  -5   6        0.75        1.21      0.12 o 
  -3  -5   6        2.47        3.17      0.15 o 
  -2  -5   6       40.73       38.42      0.55 o 
  -1  -5   6      120.42      117.12      0.95 o 
   0  -5   6       18.61       17.11      1.27 o 
   1  -5   6      116.36      122.84      0.98 o 
   2  -5   6        3.13        3.76      0.15 o 
   3  -5   6       16.79       18.80      0.41 o 
   4  -5   6        0.39        0.27      0.10 o 
   5  -5   6        0.58        1.98      0.10 o 
  -6  -4   6       24.71       24.26      0.37 o 
  -5  -4   6       69.83       78.28      0.82 o 
  -4  -4   6        3.70        3.00      0.16 o 
  -3  -4   6        0.55        0.66      0.10 o 
  -2  -4   6       19.57       14.67      0.33 o 
  -1  -4   6      562.70      535.36      2.49 o 
   0  -4   6       35.08       35.88      2.29 o 
   1  -4   6       45.44       49.49      0.56 o 
   2  -4   6       66.77       61.55      0.68 o 
   3  -4   6        3.42        2.87      0.15 o 
   4  -4   6        1.33        1.53      0.14 o 
   5  -4   6        4.42        5.22      0.16 o 
  -6  -3   6       23.74       21.78      0.38 o 
  -5  -3   6        8.93        8.10      0.23 o 
  -4  -3   6       35.56       37.82      0.56 o 
  -3  -3   6        3.05        2.38      0.12 o 
  -2  -3   6       14.36       10.57      0.26 o 
  -1  -3   6      262.34      258.08      1.40 o 
   0  -3   6       84.92       74.63      2.29 o 
   1  -3   6      511.14      489.10      2.29 o 
   2  -3   6      153.09      150.40      1.09 o 
   3  -3   6        1.55        1.68      0.15 o 
   4  -3   6       31.89       34.17      0.55 o 
   5  -3   6       20.36       20.21      0.38 o 
  -6  -2   6        3.38        3.61      0.15 o 
  -5  -2   6        4.47        4.58      0.17 o 
  -4  -2   6      124.16      123.61      1.03 o 
  -3  -2   6       16.05       17.57      0.35 o 
  -2  -2   6      382.44      366.05      1.83 o 
  -1  -2   6       52.11       44.63      0.47 o 
   0  -2   6        7.32        9.35      0.15 o 
   1  -2   6      180.12      182.84      1.11 o 
   2  -2   6      140.16      134.02      0.99 o 
   3  -2   6       26.33       23.53      0.43 o 
   4  -2   6        0.76        1.52      0.14 o 
   5  -2   6        2.58        3.80      0.14 o 
  -7  -1   6        9.60       10.79      0.22 o 
  -6  -1   6        2.65        3.98      0.15 o 
  -5  -1   6       34.09       35.57      0.55 o 
  -4  -1   6       83.10       84.11      0.82 o 
  -3  -1   6       87.14       94.60      0.80 o 
  -2  -1   6      909.44      996.13      3.99 o 
  -1  -1   6      482.75      494.46      2.21 o 
   0  -1   6       60.75       50.65      1.56 o 
   1  -1   6       18.14       17.08      0.29 o 
   2  -1   6       98.06      100.96      0.83 o 
   3  -1   6        1.39        1.60      0.12 o 
   4  -1   6       15.15       17.42      0.38 o 
   5  -1   6        0.43        0.32      0.09 o 
  -7   0   6        5.93        5.54      0.15 o 
  -6   0   6       15.52       15.64      0.35 o 
  -5   0   6       22.46       23.61      0.46 o 
  -4   0   6      598.12      609.18      2.91 o 
  -3   0   6      183.17      187.09      1.21 o 
  -2   0   6     2113.52     2435.77     16.98 o 
  -1   0   6      341.51      347.78      1.72 o 
   0   0   6       48.22       40.36      3.23 o 
   1   0   6       31.05       37.40      0.45 o 
   2   0   6       55.12       54.76      0.61 o 
   3   0   6       62.40       63.07      0.71 o 
   4   0   6        1.23        1.15      0.11 o 
   5   0   6       20.78       22.42      0.37 o 
  -7   1   6        6.98        6.80      0.18 o 
  -6   1   6       80.54       82.47      0.79 o 
  -5   1   6        0.34        0.35      0.10 o 
  -4   1   6        7.69        8.17      0.25 o 
  -3   1   6      161.77      151.89      1.09 o 
  -2   1   6       88.52      103.25      0.83 o 
  -1   1   6      133.94      150.84      1.03 o 
   0   1   6       15.32       18.17      1.70 o 
   1   1   6        4.53        6.01      0.18 o 
   2   1   6        0.16        0.24      0.09 o 
   3   1   6        0.07       -0.04      0.15 o 
   4   1   6        5.01        4.92      0.17 o 
   5   1   6       15.93       16.75      0.29 o 
  -6   2   6       24.50       22.01      0.40 o 
  -5   2   6       68.18       63.00      0.73 o 
  -4   2   6       11.28       11.59      0.33 o 
  -3   2   6      108.33      105.84      0.91 o 
  -2   2   6       81.72       76.37      0.74 o 
  -1   2   6       33.58       32.74      0.48 o 
   0   2   6       89.32       92.13     10.67 o 
   1   2   6       37.25       33.11      0.46 o 
   2   2   6       92.77       83.37      0.82 o 
   3   2   6        0.63        0.89      0.10 o 
   4   2   6        2.00        1.88      0.10 o 
  -6   3   6        7.53        7.08      0.19 o 
  -5   3   6        7.66        7.11      0.20 o 
  -4   3   6      111.67       97.94      0.93 o 
  -3   3   6        7.16        6.92      0.20 o 
  -2   3   6        5.78        5.25      0.17 o 
  -1   3   6        0.33        0.94      0.12 o 
   0   3   6      198.41      183.83     31.68 o 
   1   3   6       21.13       19.27      0.38 o 
   2   3   6       21.23       21.10      0.42 o 
   3   3   6        0.18        0.28      0.10 o 
   4   3   6        6.44        6.81      0.20 o 
  -6   4   6       18.02       16.33      0.29 o 
  -5   4   6        0.61        0.69      0.10 o 
  -4   4   6        1.88        1.07      0.12 o 
  -3   4   6       55.19       48.18      0.62 o 
  -2   4   6       13.73       13.43      0.33 o 
  -1   4   6       16.22       31.27      0.51 o 
   0   4   6       73.41       69.74     15.58 o 
   1   4   6      275.43      217.39      1.47 o 
   2   4   6      207.71      183.71      1.29 o 
   3   4   6        1.75        1.49      0.10 o 
  -5   5   6       22.16       16.62      0.31 o 
  -4   5   6        2.68        2.33      0.12 o 
  -3   5   6       55.68       53.38      0.63 o 
  -2   5   6       12.59       12.67      0.32 o 
  -1   5   6       26.03       27.88      0.52 o 
   0   5   6        9.67        8.47      2.16 o 
   1   5   6        5.93        4.14      0.15 o 
   2   5   6        1.49        1.61      0.10 o 
  -4   6   6        0.85        0.84      0.09 o 
  -3   6   6       22.84       23.44      0.38 o 
  -2   6   6       43.79       43.84      0.54 o 
  -1   6   6        4.79        6.19      0.18 o 
   0   6   6        5.47        6.17      0.19 o 
  -3   7   6       22.69       24.40      0.32 o 
  -2   7   6        0.77        0.76      0.09 o 
  -1   7   6       10.51       13.63      0.27 o 
   0   7   6       12.63       16.92      0.27 o 
  -2  -9   7        0.95        1.02      0.08 o 
  -1  -9   7        1.82        1.56      0.10 o 
   0  -9   7       27.08       26.04      5.03 o 
   1  -9   7        1.79        1.77      0.30 o 
   2  -9   7        0.06        0.20      0.08 o 
  -3  -8   7        0.06        0.00      0.12 o 
  -2  -8   7      104.98       94.89      0.83 o 
  -1  -8   7       11.10        9.66      0.26 o 
   0  -8   7        8.33        7.36      1.17 o 
   1  -8   7       19.03       20.33      0.40 o 
   2  -8   7        1.57        1.30      0.11 o 
   3  -8   7        2.26        1.71      0.10 o 
  -4  -7   7        2.64        3.04      0.12 o 
  -3  -7   7        8.43        9.04      0.25 o 
  -2  -7   7       32.75       33.33      0.53 o 
  -1  -7   7      254.85      232.07      1.57 o 
   0  -7   7      240.68      240.64     36.48 o 
   1  -7   7        0.34        0.40      0.13 o 
   2  -7   7        7.56        6.99      0.21 o 
   3  -7   7       17.96       20.05      0.38 o 
   4  -7   7       13.88       13.55      0.26 o 
  -5  -6   7        8.09        7.62      0.22 o 
  -4  -6   7       17.97       19.68      0.38 o 
  -3  -6   7       11.40       10.48      0.28 o 
  -2  -6   7       38.29       39.24      0.57 o 
  -1  -6   7       13.90       12.70      0.35 o 
   0  -6   7       13.73       13.14      1.57 o 
   1  -6   7       12.01       12.26      0.35 o 
   2  -6   7        0.15        0.17      0.12 o 
   3  -6   7       11.26       12.09      0.33 o 
   4  -6   7        6.71        7.10      0.21 o 
  -5  -5   7       84.93       84.47      0.78 o 
  -4  -5   7       71.99       78.96      0.83 o 
  -3  -5   7        9.88       10.78      0.31 o 
  -2  -5   7       27.88       27.11      0.46 o 
  -1  -5   7       59.76       58.12      0.68 o 
   0  -5   7        0.10        0.23      0.08 o 
   1  -5   7       42.42       45.14      0.60 o 
   2  -5   7       39.47       40.76      0.60 o 
   3  -5   7        5.22        7.70      0.22 o 
   4  -5   7       14.87       12.92      0.31 o 
   5  -5   7        0.02        0.21      0.07 o 
  -6  -4   7        5.07        6.13      0.17 o 
  -5  -4   7       36.18       34.99      0.52 o 
  -4  -4   7       52.98       50.38      0.67 o 
  -3  -4   7       36.36       32.77      0.52 o 
  -2  -4   7       65.46       73.48      0.74 o 
  -1  -4   7      102.60       96.77      0.84 o 
   0  -4   7       26.99       28.45      1.20 o 
   1  -4   7      130.61      136.52      1.04 o 
   2  -4   7      147.68      139.26      1.12 o 
   3  -4   7       72.02       69.37      0.80 o 
   4  -4   7        0.16        0.07      0.12 o 
   5  -4   7        1.16        1.26      0.10 o 
  -6  -3   7        1.23        1.54      0.10 o 
  -5  -3   7       30.76       35.76      0.56 o 
  -4  -3   7       40.30       45.04      0.62 o 
  -3  -3   7       37.65       39.85      0.55 o 
  -2  -3   7        7.84       10.97      0.28 o 
  -1  -3   7       25.02       31.72      0.44 o 
   0  -3   7        2.75        2.07      0.08 o 
   1  -3   7       17.31       19.30      0.37 o 
   2  -3   7       28.41       29.24      0.48 o 
   3  -3   7      328.01      317.51      1.91 o 
   4  -3   7       82.65       71.02      0.77 o 
   5  -3   7        5.66        5.87      0.17 o 
  -6  -2   7       10.01        9.92      0.28 o 
  -5  -2   7       19.17       19.29      0.42 o 
  -4  -2   7        9.87        9.22      0.27 o 
  -3  -2   7        4.47        4.34      0.16 o 
  -2  -2   7       67.35       64.86      0.66 o 
  -1  -2   7       25.99       38.26      0.47 o 
   0  -2   7       52.68       46.34      0.50 o 
   1  -2   7      130.41      122.77      0.94 o 
   2  -2   7        9.65        9.68      0.29 o 
   3  -2   7      134.48      135.07      1.11 o 
   4  -2   7       11.40       10.63      0.31 o 
   5  -2   7        0.77        0.52      0.09 o 
  -6  -1   7       32.24       35.05      0.50 o 
  -5  -1   7      170.96      169.53      1.29 o 
  -4  -1   7        1.90        1.50      0.15 o 
  -3  -1   7       21.08       19.66      0.39 o 
  -2  -1   7      180.82      188.83      1.24 o 
  -1  -1   7     1166.99     1177.77      4.69 o 
   0  -1   7        1.88        2.87      0.14 o 
   1  -1   7        9.39        8.70      0.25 o 
   2  -1   7       47.61       42.43      0.56 o 
   3  -1   7        0.01        0.06      0.15 o 
   4  -1   7        0.03        0.06      0.15 o 
   5  -1   7        1.21        1.18      0.09 o 
  -6   0   7        1.52        1.69      0.12 o 
  -5   0   7       16.67       16.03      0.38 o 
  -4   0   7      226.20      226.25      1.51 o 
  -3   0   7       12.13       10.20      0.31 o 
  -2   0   7        0.75        0.49      0.12 o 
  -1   0   7       13.57       13.26      0.31 o 
   0   0   7      260.71      251.85     17.48 o 
   1   0   7        8.85        6.57      0.20 o 
   2   0   7        5.34        5.00      0.16 o 
   3   0   7       38.00       35.84      0.55 o 
   4   0   7        6.29        6.47      0.19 o 
  -6   1   7       31.18       29.40      0.45 o 
  -5   1   7       29.45       29.40      0.50 o 
  -4   1   7        1.40        1.43      0.12 o 
  -3   1   7        2.79        2.38      0.13 o 
  -2   1   7       74.11       76.70      0.76 o 
  -1   1   7      226.76      239.52      1.46 o 
   0   1   7        0.24        1.17      0.25 o 
   1   1   7       32.10       27.51      0.44 o 
   2   1   7        6.71        6.44      0.19 o 
   3   1   7        9.63        9.23      0.25 o 
   4   1   7        5.38        4.72      0.15 o 
  -6   2   7        2.85        3.26      0.13 o 
  -5   2   7       42.05       37.69      0.55 o 
  -4   2   7        6.28        5.79      0.18 o 
  -3   2   7       62.92       58.94      0.70 o 
  -2   2   7       17.60       18.30      0.40 o 
  -1   2   7        3.41        2.83      0.14 o 
   0   2   7       16.26       15.91      2.34 o 
   1   2   7        1.18        1.59      0.12 o 
   2   2   7       26.42       22.80      0.43 o 
   3   2   7        0.31        0.12      0.13 o 
   4   2   7        5.99        6.25      0.17 o 
  -6   3   7        2.51        1.98      0.10 o 
  -5   3   7       39.97       38.24      0.53 o 
  -4   3   7       52.56       53.19      0.67 o 
  -3   3   7        5.31        6.34      0.19 o 
  -2   3   7      274.25      289.83      1.81 o 
  -1   3   7      257.75      285.55      1.78 o 
   0   3   7      103.94       92.85     14.79 o 
   1   3   7        0.31        0.13      0.10 o 
   2   3   7       43.94       38.29      0.53 o 
   3   3   7       14.53       13.72      0.30 o 
  -5   4   7        0.25        0.48      0.09 o 
  -4   4   7       19.87       20.35      0.39 o 
  -3   4   7        8.57        9.57      0.26 o 
  -2   4   7       22.73       23.36      0.45 o 
  -1   4   7        0.34        1.16      0.11 o 
   0   4   7       67.60       63.12     14.38 o 
   1   4   7        0.99        0.32      0.11 o 
   2   4   7        0.95        0.70      0.10 o 
   3   4   7        3.16        2.77      0.10 o 
  -5   5   7       35.51       28.80      0.36 o 
  -4   5   7        0.12        0.17      0.09 o 
  -3   5   7       50.44       47.54      0.57 o 
  -2   5   7       22.41       21.23      0.39 o 
  -1   5   7       24.35       23.37      0.44 o 
   0   5   7        3.33        4.44      0.15 o 
   2   5   7        2.12        2.16      0.09 o 
  -4   6   7        9.58        8.94      0.20 o 
  -3   6   7        3.59        3.82      0.12 o 
  -2   6   7       15.29       14.71      0.28 o 
  -1   6   7        6.47        8.04      0.22 o 
   0   6   7        1.22        1.16      0.09 o 
  -2  -9   8        2.25        1.41      0.08 o 
  -1  -9   8        1.09        1.08      0.10 o 
   0  -9   8        1.55        1.44      0.26 o 
   1  -9   8        3.16        4.06      0.66 o 
  -3  -8   8       13.19       11.06      0.25 o 
  -2  -8   8       44.01       40.56      0.51 o 
  -1  -8   8       22.24       17.40      0.37 o 
   0  -8   8       49.52       48.78      7.15 o 
   1  -8   8       17.62       18.00      0.36 o 
   2  -8   8       10.45       12.89      0.29 o 
   3  -8   8        0.34        0.21      0.07 o 
  -4  -7   8        1.50        1.41      0.10 o 
  -3  -7   8        0.12        0.26      0.10 o 
  -2  -7   8       27.20       26.16      0.47 o 
  -1  -7   8       10.39       10.12      0.28 o 
   0  -7   8       32.96       35.83      4.78 o 
   1  -7   8       73.23       81.33      0.84 o 
   2  -7   8       14.17       13.62      0.34 o 
   3  -7   8        0.13       -0.03      0.15 o 
  -5  -6   8        8.09        8.75      0.22 o 
  -4  -6   8        0.07        0.57      0.10 o 
  -3  -6   8       28.21       28.56      0.48 o 
  -2  -6   8        1.09        1.05      0.12 o 
  -1  -6   8       23.56       23.21      0.46 o 
   0  -6   8        4.29        3.91      0.35 o 
   1  -6   8        2.11        2.58      0.15 o 
   2  -6   8        0.83        0.94      0.13 o 
   3  -6   8        1.73        2.76      0.14 o 
   4  -6   8        1.17        2.05      0.10 o 
  -5  -5   8       24.17       21.66      0.38 o 
  -4  -5   8        0.69        1.05      0.12 o 
  -3  -5   8        2.30        1.78      0.13 o 
  -2  -5   8        0.26        0.46      0.11 o 
  -1  -5   8       10.01        9.08      0.26 o 
   0  -5   8       59.42       59.85      4.99 o 
   1  -5   8       17.61       18.09      0.41 o 
   2  -5   8       23.08       26.40      0.49 o 
   3  -5   8       23.24       21.21      0.43 o 
   4  -5   8        0.01       -0.08      0.14 o 
  -6  -4   8        0.35        0.80      0.09 o 
  -5  -4   8       30.14       28.71      0.46 o 
  -4  -4   8       69.40       65.53      0.75 o 
  -3  -4   8      108.10      104.68      0.97 o 
  -2  -4   8       13.05       14.05      0.35 o 
  -1  -4   8       63.46       63.22      0.69 o 
   0  -4   8      148.87      148.92      7.63 o 
   1  -4   8       50.83       50.30      0.64 o 
   2  -4   8      125.34      119.19      1.06 o 
   3  -4   8       85.55       85.96      0.88 o 
   4  -4   8       14.51       15.06      0.33 o 
  -6  -3   8        3.16        2.90      0.12 o 
  -5  -3   8       10.67       11.80      0.33 o 
  -4  -3   8        0.02        0.27      0.12 o 
  -3  -3   8       82.94       81.11      0.84 o 
  -2  -3   8       14.24       12.95      0.33 o 
  -1  -3   8       33.38       33.85      0.49 o 
   0  -3   8       83.47       85.96      0.74 o 
   1  -3   8        1.86        1.93      0.12 o 
   2  -3   8       30.28       25.86      0.49 o 
   3  -3   8        3.91        4.49      0.19 o 
   4  -3   8       12.29       12.27      0.30 o 
  -6  -2   8        3.05        3.50      0.12 o 
  -5  -2   8       15.88       17.58      0.40 o 
  -4  -2   8      260.66      268.82      1.73 o 
  -3  -2   8        1.13        1.65      0.13 o 
  -2  -2   8       70.23       66.17      0.71 o 
  -1  -2   8       22.47       22.90      0.41 o 
   0  -2   8        8.93        8.49      0.17 o 
   1  -2   8       33.73       31.50      0.49 o 
   2  -2   8        0.02        0.35      0.10 o 
   3  -2   8        5.13        4.60      0.18 o 
   4  -2   8        1.54        1.56      0.12 o 
  -6  -1   8       21.53       22.70      0.38 o 
  -5  -1   8        7.85        7.78      0.25 o 
  -4  -1   8       12.62       11.32      0.31 o 
  -3  -1   8      204.98      214.88      1.46 o 
  -2  -1   8       76.36       72.82      0.76 o 
  -1  -1   8      254.22      257.70      1.55 o 
   0  -1   8       38.70       37.88      2.39 o 
   1  -1   8        8.09        5.81      0.17 o 
   2  -1   8        5.34        4.84      0.17 o 
   3  -1   8        0.41        2.49      0.14 o 
   4  -1   8        6.63        6.18      0.17 o 
  -6   0   8        8.97        8.84      0.26 o 
  -5   0   8        8.29        9.21      0.26 o 
  -4   0   8       19.65       18.11      0.42 o 
  -3   0   8        1.17        1.48      0.14 o 
  -2   0   8       12.00       11.33      0.33 o 
  -1   0   8       15.88       18.96      0.39 o 
   0   0   8      285.29      281.25     19.98 o 
   1   0   8       38.19       36.02      0.53 o 
   2   0   8        0.43        0.49      0.10 o 
   3   0   8       23.30       21.31      0.42 o 
   4   0   8        5.46        4.33      0.13 o 
  -6   1   8        1.23        0.58      0.10 o 
  -5   1   8       12.22       11.63      0.33 o 
  -4   1   8       48.22       45.90      0.63 o 
  -3   1   8       15.29       18.16      0.40 o 
  -2   1   8       91.33       96.52      0.93 o 
  -1   1   8       10.25        9.42      0.26 o 
   0   1   8      116.08      113.68     11.35 o 
   1   1   8       63.66       56.01      0.67 o 
   2   1   8        5.28        4.78      0.16 o 
   3   1   8       16.33       15.38      0.33 o 
   4   1   8        3.08        2.38      0.10 o 
  -6   2   8       17.99       18.52      0.31 o 
  -5   2   8        0.62        0.48      0.10 o 
  -4   2   8       35.48       40.76      0.58 o 
  -3   2   8       87.32       91.54      0.92 o 
  -2   2   8       15.38       17.67      0.42 o 
  -1   2   8       89.83       93.98      0.93 o 
   0   2   8       53.50       54.05      7.52 o 
   1   2   8       21.77       19.63      0.41 o 
   2   2   8        2.41        2.42      0.13 o 
   3   2   8        4.85        5.95      0.19 o 
  -5   3   8       11.27       11.86      0.28 o 
  -4   3   8        1.26        1.21      0.12 o 
  -3   3   8        0.14       -0.10      0.16 o 
  -2   3   8       24.37       25.60      0.51 o 
  -1   3   8        0.03        0.08      0.18 o 
   0   3   8       54.32       48.25      8.21 o 
   1   3   8        2.06        1.78      0.14 o 
   2   3   8       15.42       12.77      0.31 o 
   3   3   8        5.95        5.75      0.15 o 
  -5   4   8        0.37        0.37      0.08 o 
  -4   4   8       61.44       56.19      0.61 o 
  -3   4   8        1.84        1.76      0.13 o 
  -2   4   8       32.65       36.86      0.57 o 
  -1   4   8        0.62        1.71      0.12 o 
   0   4   8       12.76       14.05      0.33 o 
   2   4   8        0.13       -0.01      0.10 o 
  -4   5   8        5.60        5.12      0.15 o 
  -3   5   8        3.28        2.63      0.12 o 
  -2   5   8        0.77        0.34      0.08 o 
  -1   5   8       17.90       16.95      0.32 o 
   0   5   8        9.85       11.04      0.25 o 
  -2   6   8       17.96       16.52      0.25 o 
  -1   6   8        3.63        3.77      0.12 o 
  -1  -9   9       17.43       14.53      0.26 o 
   0  -9   9        2.99        3.13      0.48 o 
   1  -9   9        1.76        2.05      0.10 o 
  -3  -8   9        1.61        1.79      0.09 o 
  -2  -8   9       33.24       30.57      0.42 o 
  -1  -8   9        0.00        0.06      0.14 o 
   0  -8   9       33.49       34.91      4.21 o 
   1  -8   9        3.56        3.48      0.14 o 
   2  -8   9       27.26       28.80      0.38 o 
  -4  -7   9        3.64        3.72      0.11 o 
  -3  -7   9        1.22        0.85      0.10 o 
  -2  -7   9        0.13        0.96      0.12 o 
  -1  -7   9        0.13       -0.01      0.16 o 
   0  -7   9        9.64       11.89      1.43 o 
   1  -7   9        2.33        2.90      0.15 o 
   2  -7   9        8.04        6.58      0.21 o 
   3  -7   9        3.47        2.56      0.11 o 
  -5  -6   9        0.24        0.28      0.08 o 
  -4  -6   9       18.72       18.75      0.35 o 
  -3  -6   9        2.18        2.38      0.14 o 
  -2  -6   9        3.52        3.83      0.15 o 
  -1  -6   9       16.98       15.68      0.39 o 
   0  -6   9        1.84        3.78      0.44 o 
   1  -6   9       16.02       19.77      0.42 o 
   2  -6   9       62.76       66.76      0.73 o 
   3  -6   9        1.34        1.03      0.11 o 
  -5  -5   9        0.14        0.05      0.13 o 
  -4  -5   9       10.23       10.54      0.30 o 
  -3  -5   9       59.27       55.95      0.69 o 
  -2  -5   9       36.07       34.11      0.54 o 
  -1  -5   9       17.47       18.15      0.40 o 
   0  -5   9       89.56       96.17      5.82 o 
   1  -5   9        7.02        6.59      0.19 o 
   2  -5   9       17.68       21.15      0.44 o 
   3  -5   9        3.90        2.57      0.14 o 
   4  -5   9        7.69        9.29      0.22 o 
  -5  -4   9        5.04        4.16      0.15 o 
  -4  -4   9        8.40        8.55      0.26 o 
  -3  -4   9       11.98       11.31      0.29 o 
  -2  -4   9       99.33       97.06      0.92 o 
  -1  -4   9        0.85        0.66      0.12 o 
   0  -4   9        1.85        1.62      0.18 o 
   1  -4   9        9.33       10.48      0.28 o 
   2  -4   9       62.40       56.73      0.71 o 
   3  -4   9        8.22       10.26      0.28 o 
   4  -4   9        1.53        0.94      0.10 o 
  -6  -3   9        7.33        8.89      0.22 o 
  -5  -3   9        4.94        4.18      0.15 o 
  -4  -3   9        0.83        1.05      0.12 o 
  -3  -3   9       48.73       46.30      0.63 o 
  -2  -3   9       26.92       26.55      0.47 o 
  -1  -3   9       54.81       55.49      0.67 o 
   0  -3   9        0.57        0.48      0.08 o 
   1  -3   9       14.93       18.16      0.40 o 
   2  -3   9       12.43       11.89      0.35 o 
   3  -3   9       17.97       20.47      0.42 o 
   4  -3   9        2.26        3.11      0.12 o 
  -6  -2   9        4.26        5.41      0.17 o 
  -5  -2   9       17.00       18.69      0.39 o 
  -4  -2   9      107.51      115.23      1.04 o 
  -3  -2   9      143.16      147.47      1.19 o 
  -2  -2   9        2.22        3.33      0.16 o 
  -1  -2   9        7.13        9.34      0.26 o 
   0  -2   9        9.21        8.98      0.24 o 
   1  -2   9        0.17        0.46      0.11 o 
   2  -2   9       10.63        9.44      0.27 o 
   3  -2   9        4.22        3.81      0.16 o 
   4  -2   9        5.88        7.03      0.19 o 
  -6  -1   9        1.94        2.27      0.11 o 
  -5  -1   9        7.27        8.21      0.24 o 
  -4  -1   9        4.89        6.38      0.20 o 
  -3  -1   9      555.32      579.65      2.93 o 
  -2  -1   9      122.85      121.47      1.05 o 
  -1  -1   9       30.52       29.55      0.50 o 
   0  -1   9        0.06        0.32      0.08 o 
   1  -1   9       55.58       53.54      0.67 o 
   2  -1   9        0.16       -0.13      0.15 o 
   3  -1   9        0.76        1.37      0.11 o 
   4  -1   9        6.55        5.34      0.15 o 
  -6   0   9        0.15        0.21      0.08 o 
  -5   0   9       38.03       38.43      0.55 o 
  -4   0   9       32.03       32.92      0.54 o 
  -3   0   9      122.07      127.30      1.11 o 
  -2   0   9       56.22       55.48      0.70 o 
  -1   0   9        1.36        2.01      0.14 o 
   0   0   9        0.34        3.21      1.01 o 
   1   0   9       59.06       54.02      0.68 o 
   2   0   9       13.99       13.36      0.33 o 
   3   0   9        3.15        2.70      0.13 o 
  -6   1   9        5.64        5.26      0.17 o 
  -5   1   9       13.61       13.50      0.32 o 
  -4   1   9       40.64       38.27      0.57 o 
  -3   1   9        1.99        1.21      0.15 o 
  -2   1   9       18.38       21.99      0.47 o 
  -1   1   9        5.67        6.71      0.19 o 
   0   1   9       14.01       13.91      2.04 o 
   1   1   9        0.25        0.04      0.16 o 
   2   1   9        0.30        0.52      0.10 o 
   3   1   9        5.54        5.36      0.15 o 
  -5   2   9        2.77        2.40      0.12 o 
  -4   2   9        6.74        7.58      0.23 o 
  -3   2   9       33.34       31.73      0.53 o 
  -2   2   9       12.66       14.07      0.40 o 
  -1   2   9       31.95       30.61      0.53 o 
   0   2   9       10.38        9.98      1.38 o 
   1   2   9       95.58       81.98      0.81 o 
   2   2   9        0.12        0.08      0.14 o 
   3   2   9        1.00        1.04      0.08 o 
  -5   3   9       35.94       31.51      0.40 o 
  -4   3   9        0.34        0.30      0.10 o 
  -3   3   9        0.19        0.55      0.10 o 
  -2   3   9        1.10        1.16      0.13 o 
  -1   3   9       14.22       14.99      0.37 o 
   0   3   9        4.13        4.60      0.56 o 
   1   3   9       76.89       66.96      0.67 o 
   2   3   9        0.66        0.29      0.08 o 
  -4   4   9       28.72       23.53      0.36 o 
  -3   4   9        0.02        0.09      0.12 o 
  -2   4   9       19.34       21.16      0.40 o 
  -1   4   9        0.87        0.84      0.10 o 
   0   4   9       63.18       67.00      0.63 o 
  -3   5   9       36.13       39.47      0.41 o 
  -2   5   9        7.84        8.61      0.23 o 
  -1   5   9        9.58        9.02      0.19 o 
  -3  -8  10        2.73        2.89      0.10 o 
  -2  -8  10        0.38        0.17      0.08 o 
  -1  -8  10       36.86       28.38      0.40 o 
   0  -8  10        5.01        4.10      0.71 o 
   1  -8  10        0.25        0.04      0.12 o 
  -4  -7  10        0.39        0.51      0.08 o 
  -3  -7  10        0.01        0.04      0.12 o 
  -2  -7  10       23.94       23.12      0.40 o 
  -1  -7  10       60.56       54.70      0.63 o 
   0  -7  10        3.86        3.67      0.45 o 
   1  -7  10        9.10        9.56      0.27 o 
   2  -7  10       16.61       19.92      0.33 o 
  -4  -6  10       15.60       13.95      0.29 o 
  -3  -6  10        2.51        2.56      0.14 o 
  -2  -6  10        0.38        0.53      0.10 o 
  -1  -6  10        6.98        7.65      0.24 o 
   0  -6  10        0.37        0.21      0.12 o 
   1  -6  10        0.52        1.07      0.12 o 
   2  -6  10        0.74        0.79      0.12 o 
   3  -6  10       32.28       32.36      0.40 o 
  -5  -5  10       21.00       21.54      0.32 o 
  -4  -5  10       33.27       32.23      0.47 o 
  -3  -5  10       19.90       21.63      0.42 o 
  -2  -5  10        1.05        1.82      0.14 o 
  -1  -5  10        3.95        3.55      0.17 o 
   0  -5  10       26.82       25.75      1.19 o 
   1  -5  10        0.58        0.35      0.11 o 
   2  -5  10        5.45        8.12      0.24 o 
   3  -5  10       45.08       38.58      0.48 o 
  -5  -4  10        1.24        1.56      0.10 o 
  -4  -4  10       16.00       15.93      0.35 o 
  -3  -4  10        0.64        0.48      0.12 o 
  -2  -4  10        9.40        9.78      0.27 o 
  -1  -4  10       20.38       22.16      0.45 o 
   0  -4  10       30.43       31.59      1.71 o 
   1  -4  10        5.08        5.53      0.19 o 
   2  -4  10        0.63        0.40      0.12 o 
   3  -4  10       13.13       11.28      0.29 o 
  -5  -3  10        2.35        2.11      0.12 o 
  -4  -3  10        4.76        4.99      0.17 o 
  -3  -3  10       28.40       28.43      0.51 o 
  -2  -3  10       15.85       18.35      0.42 o 
  -1  -3  10       20.76       19.88      0.42 o 
   0  -3  10        0.94        1.68      0.09 o 
   1  -3  10       10.09       13.01      0.35 o 
   2  -3  10      101.70      106.14      0.95 o 
   3  -3  10       37.13       34.10      0.47 o 
  -6  -2  10       18.43       17.56      0.26 o 
  -5  -2  10        0.15        0.30      0.10 o 
  -4  -2  10       19.74       19.43      0.41 o 
  -3  -2  10       37.73       38.66      0.60 o 
  -2  -2  10       91.52       91.60      0.92 o 
  -1  -2  10        0.02        0.26      0.12 o 
   0  -2  10      135.99      171.87      0.91 o 
   1  -2  10       14.67       16.26      0.38 o 
   2  -2  10       14.54       17.56      0.38 o 
   3  -2  10       14.46       13.16      0.31 o 
  -6  -1  10        6.15        5.22      0.15 o 
  -5  -1  10        0.91        1.34      0.12 o 
  -4  -1  10       18.77       18.54      0.40 o 
  -3  -1  10        3.27        3.22      0.19 o 
  -2  -1  10      204.66      214.11      1.50 o 
  -1  -1  10       56.78       58.14      0.72 o 
   0  -1  10        0.25        0.26      0.18 o 
   1  -1  10       20.47       18.94      0.41 o 
   2  -1  10        0.12        0.06      0.10 o 
   3  -1  10        3.22        2.29      0.11 o 
  -6   0  10       10.50       10.06      0.21 o 
  -5   0  10       13.84       11.96      0.30 o 
  -4   0  10       18.15       20.03      0.42 o 
  -3   0  10        1.36        1.43      0.15 o 
  -2   0  10        8.69        8.93      0.27 o 
  -1   0  10       18.76       20.12      0.44 o 
   0   0  10       12.29       11.61      1.23 o 
   1   0  10        2.68        3.33      0.15 o 
   2   0  10        1.14        0.91      0.10 o 
   3   0  10       10.40       11.69      0.24 o 
  -5   1  10       10.77       12.87      0.29 o 
  -4   1  10        0.12        0.16      0.10 o 
  -3   1  10       15.63       20.65      0.43 o 
  -2   1  10       73.06       77.20      0.85 o 
  -1   1  10        0.06        0.14      0.11 o 
   0   1  10       21.47       20.48      2.07 o 
   1   1  10        0.01        0.08      0.15 o 
   2   1  10        0.13        0.03      0.12 o 
  -5   2  10        3.15        2.23      0.11 o 
  -4   2  10       15.21       15.72      0.33 o 
  -3   2  10        5.93        6.15      0.18 o 
  -2   2  10        6.52        6.29      0.19 o 
  -1   2  10        0.10        0.20      0.10 o 
   0   2  10       19.94       19.64      2.58 o 
   1   2  10       29.52       25.17      0.40 o 
   2   2  10        2.01        1.98      0.09 o 
  -4   3  10        4.67        3.68      0.12 o 
  -3   3  10       64.76       67.77      0.68 o 
  -2   3  10       14.42       15.27      0.34 o 
  -1   3  10        5.59        6.12      0.18 o 
   0   3  10       13.78       14.44      0.31 o 
   1   3  10        4.89        5.38      0.15 o 
  -3   4  10        1.93        2.13      0.10 o 
  -2   4  10       12.20       13.73      0.29 o 
  -1   4  10        1.18        0.94      0.09 o 
   0   4  10        0.41        0.46      0.08 o 
  -2  -8  11        8.01        6.68      0.17 o 
  -1  -8  11        7.10        6.44      0.19 o 
   0  -8  11       20.00       16.94      1.43 o 
  -3  -7  11        1.30        1.61      0.10 o 
  -2  -7  11        0.28        0.33      0.08 o 
  -1  -7  11        6.71        7.85      0.24 o 
   0  -7  11       41.84       43.98      2.84 o 
   1  -7  11        1.32        1.02      0.10 o 
  -4  -6  11       24.21       21.90      0.31 o 
  -3  -6  11        0.45        0.39      0.09 o 
  -2  -6  11       13.24       13.92      0.32 o 
  -1  -6  11        2.98        3.12      0.14 o 
   0  -6  11       10.39        7.84      0.17 o 
   1  -6  11        2.54        3.31      0.14 o 
   2  -6  11        1.83        1.22      0.10 o 
  -4  -5  11        6.19        4.69      0.14 o 
  -3  -5  11        2.06        3.08      0.14 o 
  -2  -5  11        0.62        0.95      0.11 o 
  -1  -5  11        2.60        3.57      0.15 o 
   0  -5  11        1.72        1.51      0.09 o 
   1  -5  11        0.09       -0.10      0.15 o 
   2  -5  11       11.28        9.46      0.26 o 
  -5  -4  11       16.42       17.01      0.28 o 
  -4  -4  11       30.22       26.70      0.42 o 
  -3  -4  11        1.66        2.41      0.15 o 
  -2  -4  11       11.90       11.80      0.33 o 
  -1  -4  11       24.63       22.13      0.44 o 
   0  -4  11        2.69        1.94      0.17 o 
   1  -4  11        1.38        1.61      0.12 o 
   2  -4  11       15.64       17.86      0.35 o 
   3  -4  11        4.87        5.09      0.15 o 
  -5  -3  11        1.47        1.36      0.10 o 
  -4  -3  11        0.38        0.84      0.10 o 
  -3  -3  11       74.07       75.16      0.79 o 
  -2  -3  11       45.11       51.38      0.67 o 
  -1  -3  11       18.21       17.36      0.40 o 
   0  -3  11        0.59        1.01      0.19 o 
   1  -3  11        0.40        0.33      0.12 o 
   2  -3  11        9.66       11.22      0.30 o 
   3  -3  11        9.05        9.66      0.22 o 
  -5  -2  11       30.84       28.90      0.39 o 
  -4  -2  11        4.82        3.61      0.15 o 
  -3  -2  11        0.11        0.06      0.12 o 
  -2  -2  11       66.16       67.53      0.78 o 
  -1  -2  11        1.47        1.98      0.15 o 
   0  -2  11       46.42       43.41      1.28 o 
   1  -2  11        3.53        5.00      0.17 o 
   2  -2  11        0.15        0.30      0.10 o 
   3  -2  11        0.01       -0.08      0.10 o 
  -5  -1  11       11.65       10.83      0.26 o 
  -4  -1  11        5.39        6.20      0.19 o 
  -3  -1  11        8.04        8.68      0.26 o 
  -2  -1  11        6.80        8.26      0.26 o 
  -1  -1  11        1.07        1.46      0.14 o 
   0  -1  11        1.28        1.23      0.11 o 
   1  -1  11        0.35        0.58      0.11 o 
   2  -1  11        1.34        1.76      0.10 o 
  -5   0  11        1.73        0.80      0.09 o 
  -4   0  11        1.45        2.20      0.12 o 
  -3   0  11        9.23        8.60      0.24 o 
  -2   0  11        1.44        2.33      0.15 o 
  -1   0  11       43.39       46.02      0.62 o 
   0   0  11       26.12       23.95      1.68 o 
   1   0  11        7.07        8.09      0.23 o 
   2   0  11        1.70        1.50      0.10 o 
  -5   1  11       41.50       41.86      0.43 o 
  -4   1  11        1.50        1.45      0.12 o 
  -3   1  11        2.87        3.26      0.14 o 
  -2   1  11       16.60       16.60      0.38 o 
  -1   1  11        9.56       11.22      0.31 o 
   0   1  11       12.10       11.73      1.02 o 
   1   1  11        3.17        2.88      0.12 o 
  -4   2  11       26.52       26.31      0.36 o 
  -3   2  11       10.71       11.05      0.28 o 
  -2   2  11       10.48       11.57      0.29 o 
  -1   2  11        7.06        7.38      0.20 o 
   0   2  11        0.75        0.50      0.06 o 
   1   2  11        1.04        1.04      0.10 o 
  -3   3  11       13.59       13.43      0.26 o 
  -2   3  11        7.50        8.50      0.22 o 
  -1   3  11       14.04       13.62      0.26 o 
  -2  -7  12        1.15        1.22      0.08 o 
  -1  -7  12        0.01        0.03      0.10 o 
   0  -7  12        6.52        7.02      0.32 o 
  -3  -6  12        5.99        4.93      0.15 o 
  -2  -6  12        4.16        5.03      0.15 o 
  -1  -6  12        0.32        0.29      0.09 o 
   0  -6  12        0.11        0.16      0.10 o 
   1  -6  12       18.24       20.46      0.32 o 
  -4  -5  12        4.16        3.83      0.11 o 
  -3  -5  12       29.35       26.94      0.39 o 
  -2  -5  12        0.22       -0.13      0.13 o 
  -1  -5  12        9.69       12.24      0.30 o 
   0  -5  12        0.16        0.44      0.14 o 
   1  -5  12        0.20        0.23      0.09 o 
   2  -5  12        0.96        0.88      0.09 o 
  -4  -4  12        0.19        0.33      0.08 o 
  -3  -4  12       24.33       25.44      0.41 o 
  -2  -4  12        4.28        3.83      0.15 o 
  -1  -4  12        2.09        2.84      0.15 o 
   0  -4  12       23.88       25.17      1.08 o 
   1  -4  12        0.03        0.04      0.12 o 
   2  -4  12        1.11        2.11      0.10 o 
  -4  -3  12        1.56        1.65      0.11 o 
  -3  -3  12       65.95       63.14      0.67 o 
  -2  -3  12       34.07       38.01      0.55 o 
  -1  -3  12        3.43        4.39      0.16 o 
   0  -3  12        2.87        4.07      0.11 o 
   1  -3  12        1.48        1.05      0.12 o 
   2  -3  12       12.74       14.68      0.28 o 
  -5  -2  12        2.35        2.33      0.10 o 
  -4  -2  12       13.15       14.18      0.31 o 
  -3  -2  12       29.78       25.54      0.43 o 
  -2  -2  12        0.06        0.04      0.16 o 
  -1  -2  12        0.99        1.51      0.12 o 
   0  -2  12        5.56        5.42      0.12 o 
   1  -2  12        0.59        0.20      0.10 o 
   2  -2  12        0.63        0.68      0.09 o 
  -4  -1  12       49.24       42.83      0.49 o 
  -3  -1  12       12.21        8.44      0.23 o 
  -2  -1  12        0.21        0.08      0.16 o 
  -1  -1  12        4.67        6.37      0.19 o 
   0  -1  12       12.46       13.61      0.52 o 
   1  -1  12        2.33        1.40      0.10 o 
  -4   0  12       24.94       24.28      0.35 o 
  -3   0  12        9.49        8.23      0.25 o 
  -2   0  12        0.18        0.19      0.10 o 
  -1   0  12        0.14        0.27      0.10 o 
   0   0  12        5.96        6.46      0.15 o 
   1   0  12       20.77       20.34      0.32 o 
  -4   1  12        0.06        0.37      0.07 o 
  -3   1  12        1.56        2.42      0.11 o 
  -2   1  12        1.75        1.38      0.10 o 
  -1   1  12        0.33        0.76      0.09 o 
   0   1  12        0.13        0.55      0.06 o 
  -3   2  12        8.60        8.00      0.20 o 
  -2   2  12        8.99        9.68      0.22 o 
  -1   2  12        0.67        1.19      0.09 o 
  -2  -6  13        2.25        2.65      0.10 o 
  -1  -6  13        0.51        0.86      0.08 o 
   0  -6  13        0.44        0.30      0.05 o 
  -3  -5  13        3.25        2.97      0.10 o 
  -2  -5  13        8.68        9.23      0.23 o 
  -1  -5  13        3.95        3.38      0.12 o 
   0  -5  13        0.10        0.41      0.08 o 
  -3  -4  13        0.41        0.78      0.09 o 
  -2  -4  13        5.56        4.86      0.15 o 
  -1  -4  13       19.14       21.33      0.36 o 
   0  -4  13        7.39        7.14      0.26 o 
   1  -4  13        0.06        0.21      0.08 o 
  -4  -3  13        0.23        0.42      0.08 o 
  -3  -3  13        2.18        1.41      0.10 o 
  -2  -3  13        1.43        2.06      0.11 o 
  -1  -3  13        4.73        3.59      0.14 o 
   0  -3  13        0.65        1.99      0.08 o 
   1  -3  13       46.85       48.52      0.46 o 
  -4  -2  13       19.21       17.80      0.27 o 
  -3  -2  13        6.81        5.73      0.17 o 
  -2  -2  13        5.05        3.90      0.13 o 
  -1  -2  13        2.79        3.82      0.13 o 
   0  -2  13        0.04        0.39      0.17 o 
  -3  -1  13       44.03       41.81      0.46 o 
  -2  -1  13       25.97       24.40      0.36 o 
  -1  -1  13        0.61        1.28      0.10 o 
   0  -1  13        1.58        2.00      0.07 o 
  -3   0  13        1.24        1.47      0.09 o 
  -2   0  13        0.19        0.45      0.08 o 
  -1   0  13        6.22        7.04      0.19 o 
  -2  -3  14        0.75        0.53      0.08 o 
                                                 
